# Supplementary material for: 1,4-Bis[(2-ethyl-1H-benzimidazol-1-yl)meth­yl]benzene
Source: Acta Crystallogr Sect E Struct Rep Online. 2011 Jul 2;67(Pt 8):o1899. doi: 10.1107/S1600536811025402 (PMC3212293; doi:10.1107/S1600536811025402)
Supplement: Supplementary file 1 [file e-67-o1899-sup1.cif]

##############################################################################
#                                                                            #
# This CIF contains the data in a paper accepted for publication in          #
# Acta Crystallographica Section E. It conforms to the requirements of       #
# Notes for Authors for Acta Crystallographica Section E, and has been       #
# peer reviewed under the auspices of the IUCr Commission on Journals.       #
#                                                                            #
# Full details of the Crystallographic Information File format               #
# are given in the paper "The Crystallographic Information File (CIF):       #
# a New Standard Archive File for Crystallography" by S. R. Hall, F. H.      #
# Allen and I. D. Brown [Acta Cryst. (1991), A47, 655-685].                  #
#                                                                            #
# The current version of the core CIF dictionary is obtainable from          #
# ftp://ftp.iucr.org/pub/cif_core.dic.                                       #
#                                                                            #
# Software is freely available for graphical display of the structure(s)     #
# in this CIF. For information consult the CIF software page                 #
# http://www.iucr.org/resources/cif/software.                                #
#                                                                            #
# This file may be used for bona fide research purposes within the           #
# scientific community so long as proper attribution is given to the journal # 
# article from which it was obtained.                                        #
#                                                                            #
##############################################################################
data_I
_audit_creation_method     SHELXL-97
_chemical_name_systematic
;
1,4-Bis[(2-ethyl-1<i>H</i>-benzimidazol-1-yl)methyl]benzene
;
_chemical_name_common     ?
_chemical_formula_moiety     'C26 H26 N4'
_chemical_formula_sum     'C26 H26 N4'
_chemical_formula_iupac     'C26 H26 N4'
_chemical_formula_weight     394.51
_chemical_melting_point     ?
_symmetry_cell_setting     orthorhombic
_symmetry_space_group_name_H-M     'P 21 21 21'
loop_
    _symmetry_equiv_pos_as_xyz
    'x, y, z'
    '-x+1/2, -y, z+1/2'
    'x+1/2, -y+1/2, -z'
    '-x, y+1/2, -z+1/2'
_cell_length_a     10.300(2)
_cell_length_b     11.437(2)
_cell_length_c     17.809(4)
_cell_angle_alpha     90.00
_cell_angle_beta     90.00
_cell_angle_gamma     90.00
_cell_volume     2098.0(7)
_cell_formula_units_Z     4
_cell_measurement_reflns_used     ?
_cell_measurement_theta_min     2.1
_cell_measurement_theta_max     25.0
_cell_measurement_temperature     298(2)
_exptl_crystal_description     block
_exptl_crystal_colour     Colorless
_exptl_crystal_size_max     0.20
_exptl_crystal_size_mid     0.16
_exptl_crystal_size_min     0.15
_exptl_crystal_density_diffrn     1.249
_exptl_crystal_density_meas     ?
_exptl_crystal_density_method     'not measured'
_exptl_crystal_F_000     840
_exptl_absorpt_coefficient_mu     0.075
_exptl_absorpt_correction_type     multi-scan
_exptl_absorpt_process_details     '(SADABS; Sheldrick, 2003)'
_exptl_absorpt_correction_T_min     0.986
_exptl_absorpt_correction_T_max     0.989
_exptl_special_details     ?
_diffrn_ambient_temperature     298(2)
_diffrn_radiation_type     MoK\a
_diffrn_radiation_wavelength     0.71073
_diffrn_radiation_source     'fine-focus sealed tube'
_diffrn_radiation_monochromator     graphite
_diffrn_measurement_device_type     'Bruker SMART APEX'
_diffrn_measurement_method     '\f and \w scans'
_diffrn_detector_area_resol_mean     ?
_diffrn_reflns_number     16782
_diffrn_reflns_av_R_equivalents     0.0530
_diffrn_reflns_av_sigmaI/netI     0.0397
_diffrn_reflns_theta_min     2.12
_diffrn_reflns_theta_max     27.89
_diffrn_reflns_theta_full     27.89
_diffrn_measured_fraction_theta_max     0.999
_diffrn_measured_fraction_theta_full     0.999
_diffrn_reflns_limit_h_min     -13
_diffrn_reflns_limit_h_max     11
_diffrn_reflns_limit_k_min     -13
_diffrn_reflns_limit_k_max     15
_diffrn_reflns_limit_l_min     -23
_diffrn_reflns_limit_l_max     23
_diffrn_standards_number     ?
_diffrn_standards_interval_count     ?
_diffrn_standards_interval_time     ?
_diffrn_standards_decay_%     ?
_refine_special_details
;
Refinement of <i>F</i>^2^ against ALL reflections. The weighted <i>R</i>-factor
<i>wR</i> and goodness of fit <i>S</i> are based on <i>F</i>^2^, conventional
<i>R</i>-factors <i>R</i> are based on <i>F</i>, with <i>F</i> set to zero for
negative <i>F</i>^2^. The threshold expression of <i>F</i>^2^ >
\s(<i>F</i>^2^) is used only for calculating <i>R</i>-factors(gt) <i>etc</i>.
and is not relevant to the choice of reflections for refinement.
<i>R</i>-factors based on <i>F</i>^2^ are statistically about twice as large
as those based on <i>F</i>, and <i>R</i>- factors based on ALL data will be
even larger.
;
_reflns_number_total     2829
_reflns_number_gt     2488
_reflns_threshold_expression     I>2sigma(I)
_refine_ls_structure_factor_coef     Fsqd
_refine_ls_matrix_type     full
_refine_ls_R_factor_all     0.0892
_refine_ls_R_factor_gt     0.0758
_refine_ls_wR_factor_gt     0.1451
_refine_ls_wR_factor_ref     0.1531
_refine_ls_goodness_of_fit_ref     1.041
_refine_ls_restrained_S_all     1.041
_refine_ls_number_reflns     2829
_refine_ls_number_parameters     273
_refine_ls_number_restraints     0
_refine_ls_hydrogen_treatment     constr
_refine_ls_weighting_scheme     calc
_refine_ls_weighting_details
         'calc w=1/[\s^2^(Fo^2^)+(0.0508P)^2^+1.0000P] where P=(Fo^2^+2Fc^2^)/3'
_atom_sites_solution_hydrogens     geom
_atom_sites_solution_primary     direct
_atom_sites_solution_secondary     difmap
_refine_ls_shift/su_max     0.002
_refine_ls_shift/su_mean     0.000
_refine_diff_density_max     0.130
_refine_diff_density_min     -0.187
_refine_ls_extinction_method     none
_refine_ls_extinction_coef     ?
_refine_ls_abs_structure_details     ?
loop_
    _atom_type_symbol
    _atom_type_description
    _atom_type_scat_dispersion_real
    _atom_type_scat_dispersion_imag
    _atom_type_scat_source
    'C' 'C' 0.0033 0.0016
                         'International Tables Vol C Tables 4.2.6.8 and 6.1.1.4'
    'H' 'H' 0.0000 0.0000
                         'International Tables Vol C Tables 4.2.6.8 and 6.1.1.4'
    'N' 'N' 0.0061 0.0033
                         'International Tables Vol C Tables 4.2.6.8 and 6.1.1.4'
_computing_data_collection     'APEX2 (Bruker, 2003)'
_computing_cell_refinement     'SAINT (Bruker, 2001)'
_computing_data_reduction     'SAINT (Bruker, 2001)'
_computing_structure_solution     'SHELXS97 (Sheldrick, 2008)'
_computing_structure_refinement     'SHELXL97 (Sheldrick, 2008)'
_computing_molecular_graphics     'SHELXTL (Sheldrick, 2008)'
_computing_publication_material     'SHELXTL (Sheldrick, 2008)'
loop_
    _atom_site_type_symbol
    _atom_site_label
    _atom_site_fract_x
    _atom_site_fract_y
    _atom_site_fract_z
    _atom_site_U_iso_or_equiv
    _atom_site_adp_type
    _atom_site_calc_flag
    _atom_site_refinement_flags
    _atom_site_occupancy
    _atom_site_symmetry_multiplicity
    _atom_site_disorder_assembly
    _atom_site_disorder_group
    C C1 0.7649(6) 0.2700(5) 0.3958(3) 0.0931(19) Uani d . 1 1 . .
    H H1A 0.7571 0.1868 0.4012 0.140 Uiso calc R 1 1 . .
    H H1B 0.7173 0.3081 0.4351 0.140 Uiso calc R 1 1 . .
    H H1C 0.8547 0.2919 0.3988 0.140 Uiso calc R 1 1 . .
    C C2 0.8228(5) 0.9074(4) 0.3524(3) 0.0684(13) Uani d . 1 1 . .
    H H2A 0.8441 0.9889 0.3563 0.103 Uiso calc R 1 1 . .
    H H2B 0.8855 0.8621 0.3796 0.103 Uiso calc R 1 1 . .
    H H2C 0.7380 0.8942 0.3730 0.103 Uiso calc R 1 1 . .
    C C3 0.7113(5) 0.3063(4) 0.3214(3) 0.0656(12) Uani d . 1 1 . .
    H H3A 0.6210 0.2828 0.3188 0.079 Uiso calc R 1 1 . .
    H H3B 0.7142 0.3909 0.3180 0.079 Uiso calc R 1 1 . .
    C C4 0.4406(5) 1.0546(4) 0.0497(3) 0.0729(14) Uani d . 1 1 . .
    H H4 0.4007 1.0658 0.0034 0.087 Uiso calc R 1 1 . .
    C C5 0.3894(5) 1.1102(4) 0.1121(3) 0.0676(13) Uani d . 1 1 . .
    H H5 0.3159 1.1567 0.1068 0.081 Uiso calc R 1 1 . .
    C C6 0.9239(5) 0.1282(4) 0.0326(3) 0.0688(13) Uani d . 1 1 . .
    H H6 0.9285 0.1148 -0.0188 0.083 Uiso calc R 1 1 . .
    C C7 1.0183(5) 0.0806(4) 0.0793(3) 0.0681(13) Uani d . 1 1 . .
    H H7 1.0848 0.0364 0.0582 0.082 Uiso calc R 1 1 . .
    C C8 0.5478(5) 0.9837(4) 0.0534(3) 0.0648(12) Uani d . 1 1 . .
    H H8 0.5806 0.9463 0.0111 0.078 Uiso calc R 1 1 . .
    C C9 0.8237(4) 0.1949(4) 0.0606(2) 0.0586(11) Uani d . 1 1 . .
    H H9 0.7607 0.2275 0.0296 0.070 Uiso calc R 1 1 . .
    C C10 0.8240(4) 0.8715(4) 0.2708(2) 0.0567(11) Uani d . 1 1 . .
    H H10A 0.9077 0.8915 0.2494 0.068 Uiso calc R 1 1 . .
    H H10B 0.8145 0.7872 0.2679 0.068 Uiso calc R 1 1 . .
    C C11 1.0161(4) 0.0968(4) 0.1559(3) 0.0586(11) Uani d . 1 1 . .
    H H11 1.0800 0.0649 0.1866 0.070 Uiso calc R 1 1 . .
    C C12 0.7925(4) 0.8299(3) 0.1041(2) 0.0528(10) Uani d . 1 1 . .
    H H12A 0.8825 0.8395 0.1190 0.063 Uiso calc R 1 1 . .
    H H12B 0.7856 0.8511 0.0515 0.063 Uiso calc R 1 1 . .
    C C13 0.6274(4) 0.6663(3) 0.1021(2) 0.0473(9) Uani d . 1 1 . .
    H H13 0.5662 0.7196 0.0847 0.057 Uiso calc R 1 1 . .
    C C14 0.8429(4) 0.6215(3) 0.1381(2) 0.0494(10) Uani d . 1 1 . .
    H H14 0.9287 0.6438 0.1459 0.059 Uiso calc R 1 1 . .
    C C15 0.5904(4) 0.5521(3) 0.1160(2) 0.0463(9) Uani d . 1 1 . .
    H H15 0.5044 0.5301 0.1085 0.056 Uiso calc R 1 1 . .
    C C16 0.4456(4) 1.0978(3) 0.1817(3) 0.0551(10) Uani d . 1 1 . .
    H H16 0.4118 1.1361 0.2234 0.066 Uiso calc R 1 1 . .
    C C17 0.6048(4) 0.9707(3) 0.1238(2) 0.0481(10) Uani d . 1 1 . .
    C C18 0.7536(4) 0.7026(3) 0.1137(2) 0.0429(9) Uani d . 1 1 . .
    C C19 0.8053(4) 0.5061(3) 0.1511(2) 0.0479(9) Uani d . 1 1 . .
    H H19 0.8670 0.4522 0.1671 0.058 Uiso calc R 1 1 . .
    N N4 0.6289(3) 0.9968(3) 0.25067(19) 0.0487(8) Uani d . 1 1 . .
    C C20 0.8219(4) 0.2108(3) 0.1384(2) 0.0438(9) Uani d . 1 1 . .
    C C21 0.7811(4) 0.2564(3) 0.2563(2) 0.0450(9) Uani d . 1 1 . .
    C C22 0.6790(4) 0.4702(3) 0.1407(2) 0.0409(8) Uani d . 1 1 . .
    C C23 0.9151(4) 0.1625(3) 0.1859(2) 0.0460(9) Uani d . 1 1 . .
    C C24 0.5549(4) 1.0261(3) 0.1880(2) 0.0462(9) Uani d . 1 1 . .
    N N3 0.7116(3) 0.9081(3) 0.14849(19) 0.0469(8) Uani d . 1 1 . .
    C C25 0.7199(4) 0.9271(3) 0.2246(2) 0.0462(9) Uani d . 1 1 . .
    N N1 0.8875(3) 0.1927(3) 0.25983(19) 0.0512(8) Uani d . 1 1 . .
    N N2 0.7370(3) 0.2705(2) 0.18419(18) 0.0431(7) Uani d . 1 1 . .
    C C26 0.6341(4) 0.3469(3) 0.1584(2) 0.0476(9) Uani d . 1 1 . .
    H H26A 0.5673 0.3506 0.1966 0.057 Uiso calc R 1 1 . .
    H H26B 0.5955 0.3134 0.1136 0.057 Uiso calc R 1 1 . .
loop_
    _atom_site_aniso_label
    _atom_site_aniso_U_11
    _atom_site_aniso_U_22
    _atom_site_aniso_U_33
    _atom_site_aniso_U_12
    _atom_site_aniso_U_13
    _atom_site_aniso_U_23
    C1 0.117(5) 0.110(4) 0.052(3) 0.041(4) 0.011(3) -0.003(3)
    C2 0.081(3) 0.068(3) 0.056(3) 0.009(3) -0.011(3) 0.004(2)
    C3 0.067(3) 0.069(3) 0.061(3) 0.018(2) 0.008(2) -0.004(2)
    C4 0.090(4) 0.064(3) 0.064(3) 0.000(3) -0.021(3) 0.010(3)
    C5 0.062(3) 0.056(3) 0.085(4) 0.000(2) -0.015(3) 0.014(3)
    C6 0.084(4) 0.065(3) 0.058(3) -0.004(3) 0.016(3) -0.004(2)
    C7 0.068(3) 0.059(3) 0.078(3) 0.003(2) 0.020(3) -0.011(2)
    C8 0.084(3) 0.052(2) 0.058(3) 0.002(2) -0.007(3) 0.003(2)
    C9 0.060(3) 0.057(2) 0.058(3) -0.008(2) 0.000(2) 0.003(2)
    C10 0.058(3) 0.054(2) 0.058(3) 0.009(2) -0.005(2) -0.001(2)
    C11 0.049(2) 0.052(2) 0.074(3) 0.005(2) 0.004(2) -0.004(2)
    C12 0.065(3) 0.037(2) 0.056(2) -0.0053(19) 0.012(2) 0.0022(18)
    C13 0.051(2) 0.041(2) 0.051(2) 0.0031(18) -0.0063(19) 0.0059(17)
    C14 0.041(2) 0.042(2) 0.065(3) -0.0067(17) 0.0014(19) -0.0016(18)
    C15 0.041(2) 0.044(2) 0.054(2) -0.0034(17) -0.0085(18) -0.0004(18)
    C16 0.051(2) 0.044(2) 0.070(3) -0.0003(19) -0.001(2) 0.007(2)
    C17 0.060(3) 0.0322(18) 0.052(2) -0.0064(18) 0.000(2) 0.0065(16)
    C18 0.052(2) 0.0358(18) 0.041(2) -0.0026(17) 0.0066(18) -0.0046(15)
    C19 0.042(2) 0.0382(19) 0.063(2) 0.0003(17) -0.0072(19) 0.0028(18)
    N4 0.0480(18) 0.0435(17) 0.0546(19) -0.0018(15) 0.0026(16) -0.0025(15)
    C20 0.050(2) 0.0317(17) 0.049(2) -0.0045(16) 0.0024(19) 0.0028(16)
    C21 0.048(2) 0.041(2) 0.045(2) -0.0006(18) 0.0005(17) 0.0027(17)
    C22 0.044(2) 0.0409(19) 0.0380(18) 0.0006(16) -0.0033(16) -0.0016(15)
    C23 0.044(2) 0.0373(19) 0.057(2) -0.0043(16) 0.0030(19) -0.0010(17)
    C24 0.049(2) 0.0367(18) 0.054(2) -0.0081(17) -0.0017(19) 0.0057(17)
    N3 0.056(2) 0.0364(16) 0.0484(18) 0.0004(15) 0.0037(16) 0.0001(14)
    C25 0.051(2) 0.039(2) 0.049(2) -0.0043(18) 0.0016(18) 0.0004(16)
    N1 0.0480(19) 0.0485(19) 0.057(2) 0.0046(16) 0.0009(16) -0.0002(16)
    N2 0.0432(17) 0.0356(15) 0.0504(18) 0.0028(13) -0.0008(15) 0.0022(14)
    C26 0.045(2) 0.0358(18) 0.062(2) 0.0002(17) -0.0034(19) 0.0048(17)
_geom_special_details
;
All e.s.d.'s (except the e.s.d. in the dihedral angle between two l.s. planes)
are estimated using the full covariance matrix. The cell e.s.d.'s are taken
into account individually in the estimation of e.s.d.'s in distances, angles
and torsion angles; correlations between e.s.d.'s in cell parameters are only
used when they are defined by crystal symmetry. An approximate (isotropic)
treatment of cell e.s.d.'s is used for estimating e.s.d.'s involving l.s.
planes.
;
loop_
    _geom_bond_atom_site_label_1
    _geom_bond_atom_site_label_2
    _geom_bond_site_symmetry_2
    _geom_bond_distance
    _geom_bond_publ_flag
    C1 C3 . 1.492(6) ?
    C1 H1A . 0.9600 ?
    C1 H1B . 0.9600 ?
    C1 H1C . 0.9600 ?
    C2 C10 . 1.510(6) ?
    C2 H2A . 0.9600 ?
    C2 H2B . 0.9600 ?
    C2 H2C . 0.9600 ?
    C3 C21 . 1.479(5) ?
    C3 H3A . 0.9700 ?
    C3 H3B . 0.9700 ?
    C4 C8 . 1.371(7) ?
    C4 C5 . 1.384(7) ?
    C4 H4 . 0.9300 ?
    C5 C16 . 1.376(6) ?
    C5 H5 . 0.9300 ?
    C6 C9 . 1.377(6) ?
    C6 C7 . 1.391(7) ?
    C6 H6 . 0.9300 ?
    C7 C11 . 1.378(6) ?
    C7 H7 . 0.9300 ?
    C8 C17 . 1.393(6) ?
    C8 H8 . 0.9300 ?
    C9 C20 . 1.396(6) ?
    C9 H9 . 0.9300 ?
    C10 C25 . 1.495(5) ?
    C10 H10A . 0.9700 ?
    C10 H10B . 0.9700 ?
    C11 C23 . 1.390(5) ?
    C11 H11 . 0.9300 ?
    C12 N3 . 1.456(5) ?
    C12 C18 . 1.520(5) ?
    C12 H12A . 0.9700 ?
    C12 H12B . 0.9700 ?
    C13 C18 . 1.380(5) ?
    C13 C15 . 1.383(5) ?
    C13 H13 . 0.9300 ?
    C14 C18 . 1.376(5) ?
    C14 C19 . 1.395(5) ?
    C14 H14 . 0.9300 ?
    C15 C22 . 1.380(5) ?
    C15 H15 . 0.9300 ?
    C16 C24 . 1.397(5) ?
    C16 H16 . 0.9300 ?
    C17 N3 . 1.384(5) ?
    C17 C24 . 1.404(5) ?
    C19 C22 . 1.377(5) ?
    C19 H19 . 0.9300 ?
    N4 C25 . 1.316(5) ?
    N4 C24 . 1.393(5) ?
    C20 N2 . 1.377(5) ?
    C20 C23 . 1.394(5) ?
    C21 N1 . 1.317(5) ?
    C21 N2 . 1.372(5) ?
    C22 C26 . 1.516(5) ?
    C23 N1 . 1.390(5) ?
    N3 C25 . 1.375(5) ?
    N2 C26 . 1.449(4) ?
    C26 H26A . 0.9700 ?
    C26 H26B . 0.9700 ?
loop_
    _geom_angle_atom_site_label_1
    _geom_angle_atom_site_label_2
    _geom_angle_atom_site_label_3
    _geom_angle_site_symmetry_1
    _geom_angle_site_symmetry_3
    _geom_angle
    _geom_angle_publ_flag
    C3 C1 H1A . . 109.5 ?
    C3 C1 H1B . . 109.5 ?
    H1A C1 H1B . . 109.5 ?
    C3 C1 H1C . . 109.5 ?
    H1A C1 H1C . . 109.5 ?
    H1B C1 H1C . . 109.5 ?
    C10 C2 H2A . . 109.5 ?
    C10 C2 H2B . . 109.5 ?
    H2A C2 H2B . . 109.5 ?
    C10 C2 H2C . . 109.5 ?
    H2A C2 H2C . . 109.5 ?
    H2B C2 H2C . . 109.5 ?
    C21 C3 C1 . . 114.1(4) ?
    C21 C3 H3A . . 108.7 ?
    C1 C3 H3A . . 108.7 ?
    C21 C3 H3B . . 108.7 ?
    C1 C3 H3B . . 108.7 ?
    H3A C3 H3B . . 107.6 ?
    C8 C4 C5 . . 122.7(5) ?
    C8 C4 H4 . . 118.6 ?
    C5 C4 H4 . . 118.6 ?
    C16 C5 C4 . . 121.0(5) ?
    C16 C5 H5 . . 119.5 ?
    C4 C5 H5 . . 119.5 ?
    C9 C6 C7 . . 121.6(4) ?
    C9 C6 H6 . . 119.2 ?
    C7 C6 H6 . . 119.2 ?
    C11 C7 C6 . . 121.9(4) ?
    C11 C7 H7 . . 119.1 ?
    C6 C7 H7 . . 119.1 ?
    C4 C8 C17 . . 116.5(5) ?
    C4 C8 H8 . . 121.8 ?
    C17 C8 H8 . . 121.8 ?
    C6 C9 C20 . . 116.2(4) ?
    C6 C9 H9 . . 121.9 ?
    C20 C9 H9 . . 121.9 ?
    C25 C10 C2 . . 114.1(4) ?
    C25 C10 H10A . . 108.7 ?
    C2 C10 H10A . . 108.7 ?
    C25 C10 H10B . . 108.7 ?
    C2 C10 H10B . . 108.7 ?
    H10A C10 H10B . . 107.6 ?
    C7 C11 C23 . . 117.8(4) ?
    C7 C11 H11 . . 121.1 ?
    C23 C11 H11 . . 121.1 ?
    N3 C12 C18 . . 112.1(3) ?
    N3 C12 H12A . . 109.2 ?
    C18 C12 H12A . . 109.2 ?
    N3 C12 H12B . . 109.2 ?
    C18 C12 H12B . . 109.2 ?
    H12A C12 H12B . . 107.9 ?
    C18 C13 C15 . . 121.1(4) ?
    C18 C13 H13 . . 119.5 ?
    C15 C13 H13 . . 119.5 ?
    C18 C14 C19 . . 120.3(4) ?
    C18 C14 H14 . . 119.8 ?
    C19 C14 H14 . . 119.8 ?
    C13 C15 C22 . . 121.1(4) ?
    C13 C15 H15 . . 119.5 ?
    C22 C15 H15 . . 119.5 ?
    C5 C16 C24 . . 118.1(4) ?
    C5 C16 H16 . . 120.9 ?
    C24 C16 H16 . . 120.9 ?
    N3 C17 C8 . . 132.6(4) ?
    N3 C17 C24 . . 105.4(3) ?
    C8 C17 C24 . . 122.0(4) ?
    C13 C18 C14 . . 118.3(3) ?
    C13 C18 C12 . . 121.3(4) ?
    C14 C18 C12 . . 120.3(4) ?
    C22 C19 C14 . . 121.5(4) ?
    C22 C19 H19 . . 119.3 ?
    C14 C19 H19 . . 119.3 ?
    C25 N4 C24 . . 104.6(3) ?
    N2 C20 C9 . . 131.3(4) ?
    N2 C20 C23 . . 105.9(3) ?
    C9 C20 C23 . . 122.8(4) ?
    N1 C21 N2 . . 112.6(3) ?
    N1 C21 C3 . . 125.5(4) ?
    N2 C21 C3 . . 121.9(3) ?
    C19 C22 C15 . . 117.7(3) ?
    C19 C22 C26 . . 122.5(3) ?
    C15 C22 C26 . . 119.7(3) ?
    C11 C23 N1 . . 130.6(4) ?
    C11 C23 C20 . . 119.8(4) ?
    N1 C23 C20 . . 109.6(3) ?
    N4 C24 C16 . . 130.3(4) ?
    N4 C24 C17 . . 110.1(3) ?
    C16 C24 C17 . . 119.6(4) ?
    C25 N3 C17 . . 106.3(3) ?
    C25 N3 C12 . . 126.6(4) ?
    C17 N3 C12 . . 126.9(3) ?
    N4 C25 N3 . . 113.5(4) ?
    N4 C25 C10 . . 125.1(4) ?
    N3 C25 C10 . . 121.4(4) ?
    C21 N1 C23 . . 105.2(3) ?
    C21 N2 C20 . . 106.6(3) ?
    C21 N2 C26 . . 127.6(3) ?
    C20 N2 C26 . . 125.1(3) ?
    N2 C26 C22 . . 113.8(3) ?
    N2 C26 H26A . . 108.8 ?
    C22 C26 H26A . . 108.8 ?
    N2 C26 H26B . . 108.8 ?
    C22 C26 H26B . . 108.8 ?
    H26A C26 H26B . . 107.7 ?
loop_
    _geom_torsion_atom_site_label_1
    _geom_torsion_atom_site_label_2
    _geom_torsion_atom_site_label_3
    _geom_torsion_atom_site_label_4
    _geom_torsion_site_symmetry_1
    _geom_torsion_site_symmetry_2
    _geom_torsion_site_symmetry_3
    _geom_torsion_site_symmetry_4
    _geom_torsion
    _geom_torsion_publ_flag
    C8 C4 C5 C16 . . . . 0.8(7) ?
    C9 C6 C7 C11 . . . . 0.4(7) ?
    C5 C4 C8 C17 . . . . -0.6(7) ?
    C7 C6 C9 C20 . . . . -0.5(7) ?
    C6 C7 C11 C23 . . . . 0.4(7) ?
    C18 C13 C15 C22 . . . . -1.1(6) ?
    C4 C5 C16 C24 . . . . -0.9(6) ?
    C4 C8 C17 N3 . . . . -179.8(4) ?
    C4 C8 C17 C24 . . . . 0.6(6) ?
    C15 C13 C18 C14 . . . . 1.3(6) ?
    C15 C13 C18 C12 . . . . -175.4(4) ?
    C19 C14 C18 C13 . . . . -0.5(6) ?
    C19 C14 C18 C12 . . . . 176.3(4) ?
    N3 C12 C18 C13 . . . . 53.7(5) ?
    N3 C12 C18 C14 . . . . -123.0(4) ?
    C18 C14 C19 C22 . . . . -0.5(6) ?
    C6 C9 C20 N2 . . . . -179.5(4) ?
    C6 C9 C20 C23 . . . . -0.2(6) ?
    C1 C3 C21 N1 . . . . -5.2(7) ?
    C1 C3 C21 N2 . . . . 173.1(4) ?
    C14 C19 C22 C15 . . . . 0.8(6) ?
    C14 C19 C22 C26 . . . . -176.7(4) ?
    C13 C15 C22 C19 . . . . 0.0(6) ?
    C13 C15 C22 C26 . . . . 177.6(4) ?
    C7 C11 C23 N1 . . . . 179.7(4) ?
    C7 C11 C23 C20 . . . . -1.1(6) ?
    N2 C20 C23 C11 . . . . -179.6(3) ?
    C9 C20 C23 C11 . . . . 1.0(6) ?
    N2 C20 C23 N1 . . . . -0.2(4) ?
    C9 C20 C23 N1 . . . . -179.7(4) ?
    C25 N4 C24 C16 . . . . -179.8(4) ?
    C25 N4 C24 C17 . . . . 0.3(4) ?
    C5 C16 C24 N4 . . . . -178.9(4) ?
    C5 C16 C24 C17 . . . . 0.9(5) ?
    N3 C17 C24 N4 . . . . -0.6(4) ?
    C8 C17 C24 N4 . . . . 179.1(4) ?
    N3 C17 C24 C16 . . . . 179.5(3) ?
    C8 C17 C24 C16 . . . . -0.8(6) ?
    C8 C17 N3 C25 . . . . -179.0(4) ?
    C24 C17 N3 C25 . . . . 0.7(4) ?
    C8 C17 N3 C12 . . . . -3.7(7) ?
    C24 C17 N3 C12 . . . . 176.0(3) ?
    C18 C12 N3 C25 . . . . 77.0(5) ?
    C18 C12 N3 C17 . . . . -97.5(4) ?
    C24 N4 C25 N3 . . . . 0.1(4) ?
    C24 N4 C25 C10 . . . . -179.7(4) ?
    C17 N3 C25 N4 . . . . -0.5(4) ?
    C12 N3 C25 N4 . . . . -175.9(3) ?
    C17 N3 C25 C10 . . . . 179.3(3) ?
    C12 N3 C25 C10 . . . . 3.9(6) ?
    C2 C10 C25 N4 . . . . -3.5(6) ?
    C2 C10 C25 N3 . . . . 176.8(4) ?
    N2 C21 N1 C23 . . . . -0.3(4) ?
    C3 C21 N1 C23 . . . . 178.1(4) ?
    C11 C23 N1 C21 . . . . 179.6(4) ?
    C20 C23 N1 C21 . . . . 0.3(4) ?
    N1 C21 N2 C20 . . . . 0.2(4) ?
    C3 C21 N2 C20 . . . . -178.3(4) ?
    N1 C21 N2 C26 . . . . -171.1(3) ?
    C3 C21 N2 C26 . . . . 10.4(6) ?
    C9 C20 N2 C21 . . . . 179.4(4) ?
    C23 C20 N2 C21 . . . . 0.0(4) ?
    C9 C20 N2 C26 . . . . -9.0(6) ?
    C23 C20 N2 C26 . . . . 171.6(3) ?
    C21 N2 C26 C22 . . . . 86.5(5) ?
    C20 N2 C26 C22 . . . . -83.2(4) ?
    C19 C22 C26 N2 . . . . -2.2(6) ?
    C15 C22 C26 N2 . . . . -179.6(3) ?
data_global
_journal_date_recd_electronic     2011-06-20
_journal_date_accepted     2011-06-28
_journal_name_full     'Acta Crystallographica, Section E'
_journal_year     2011
_journal_volume     67
_journal_issue      8
_journal_page_first     o1899
_journal_page_last     o1899
_journal_paper_category     QO
_journal_coeditor_code     NG5188
_publ_contact_author_name     'Qiang Wang'
_publ_contact_author_address
;
The Department of Physics--Chemistry
Henan Polytechnic University
Jiao Zuo
454000
People's Republic of China
;
_publ_contact_author_email     'wangqiang@hpu.edu.cn'
_publ_contact_author_fax     ?
_publ_contact_author_phone     ?
_publ_section_title
;
1,4-Bis[(2-ethyl-1<i>H</i>-benzimidazol-1-yl)methyl]benzene
;
loop_
    _publ_author_name
    _publ_author_footnote
    _publ_author_address
    'Wang, Qiang' .
;
The Department of Physics--Chemistry
Henan Polytechnic University
Jiao Zuo
454000
People's Republic of China
;
    'Zhao, Xing' .
;
The Department of Physics--Chemistry
Henan Polytechnic University
Jiao Zuo
454000
People's Republic of China
;
    'Lou, Haipeng' .
;
The Department of Physics--Chemistry
Henan Polytechnic University
Jiao Zuo
454000
People's Republic of China
;
    'Wang, Mengyan' .
;
The Department of Physics--Chemistry
Henan Polytechnic University
Jiao Zuo
454000
People's Republic of China
;
