# Supplementary material for: 1,4-Bis[(2-ethyl-1H-benzimidazol-1-yl)meth­yl]benzene
Source: Acta Crystallogr Sect E Struct Rep Online. 2011 Jul 2;67(Pt 8):o1899. doi: 10.1107/S1600536811025402 (PMC3212293; doi:10.1107/S1600536811025402)
Supplement: Supplementary file 2 [file e-67-o1899-Isup2.hkl]

# 
# h,k,l, Fc-squared, Fo-squared, sigma(Fo-squared) and status flag 
# 
data_I
_shelx_title ' AAA in P2(1)2(1)2(1)' 
_shelx_refln_list_code          4 
_shelx_F_calc_maximum      156.85 
_exptl_crystal_F_000       840.00 
_reflns_d_resolution_high  0.7596 
 
loop_ 
 _symmetry_equiv_pos_as_xyz 
 'x, y, z' 
 '-x+1/2, -y, z+1/2' 
 'x+1/2, -y+1/2, -z' 
 '-x, y+1/2, -z+1/2' 
 
_cell_length_a    10.3002 
_cell_length_b    11.4372 
_cell_length_c    17.8091 
_cell_angle_alpha  90.000 
_cell_angle_beta   90.000 
_cell_angle_gamma  90.000 
 
_shelx_F_squared_multiplier     1.000 
 
loop_ 
 _refln_index_h 
 _refln_index_k 
 _refln_index_l 
 _refln_F_squared_calc 
 _refln_F_squared_meas 
 _refln_F_squared_sigma 
 _refln_observed_status 
   2   0   0    10687.84     9609.58     77.45 o 
   4   0   0      363.49      378.82      7.49 o 
   6   0   0      500.06      528.62     25.88 o 
   8   0   0       43.14       35.31      4.90 o 
  10   0   0       46.47       78.76     28.51 o 
  12   0   0        2.63       -0.29      5.13 o 
   1   1   0      589.11      567.93      4.57 o 
   2   1   0     3456.57     3420.82     11.45 o 
   3   1   0      135.08      125.08      3.39 o 
   4   1   0     1302.55     1332.10     14.80 o 
   5   1   0        0.22        4.32      1.23 o 
   6   1   0       92.38       88.22      3.94 o 
   7   1   0       41.70       47.22      5.74 o 
   8   1   0      267.52      291.91     12.98 o 
   9   1   0       27.90       17.06      9.91 o 
  10   1   0       12.17       17.02      6.91 o 
  11   1   0        0.23        5.36      8.36 o 
  12   1   0        7.54        7.90      8.82 o 
  13   1   0       18.12       25.62     10.38 o 
   0   2   0      414.90      423.10      7.30 o 
   1   2   0     1806.33     1737.64      9.27 o 
   2   2   0    16349.79    15348.92     80.77 o 
   3   2   0       39.85       44.63      4.49 o 
   4   2   0      908.93      986.76     13.54 o 
   5   2   0      417.16      433.16      7.88 o 
   6   2   0      179.73      182.53      5.36 o 
   7   2   0        2.67        4.60      1.22 o 
   8   2   0      245.69      236.20     15.98 o 
   9   2   0       75.07       68.50     15.00 o 
  10   2   0        8.99       17.90      7.07 o 
  11   2   0        0.23       10.76      6.94 o 
  12   2   0       10.24       14.82     10.46 o 
  13   2   0       20.21       20.21     10.86 o 
   1   3   0        0.55        4.95      1.73 o 
   2   3   0        1.99        7.78      2.26 o 
   3   3   0      356.67      351.73      7.32 o 
   4   3   0     1938.61     1948.60     20.64 o 
   5   3   0      123.79      139.49      7.62 o 
   6   3   0        8.01       12.12      5.42 o 
   7   3   0      445.60      429.30      7.44 o 
   8   3   0      767.26      837.71     24.67 o 
   9   3   0      909.39      898.63     43.02 o 
  10   3   0       27.40       35.46     13.08 o 
  11   3   0        1.88       10.10      6.19 o 
  12   3   0       33.28       34.85     17.93 o 
  13   3   0       54.03       51.42     12.83 o 
   0   4   0        4.49        5.91      2.45 o 
   1   4   0     1033.98     1027.42      8.34 o 
   2   4   0     1442.87     1468.04     15.52 o 
   3   4   0      131.02      137.24      4.77 o 
   4   4   0      548.69      567.42     10.65 o 
   5   4   0     1214.11     1316.10     21.32 o 
   6   4   0      175.73      184.98     15.24 o 
   7   4   0       36.02       31.40      5.64 o 
   8   4   0        0.03        2.86      2.21 o 
   9   4   0      107.45       97.83     17.08 o 
  10   4   0        0.03       12.95     10.20 o 
  11   4   0       12.46        8.86      7.35 o 
  12   4   0        2.92       14.29      6.82 o 
  13   4   0        0.49       11.05      5.06 o 
   1   5   0      412.27      386.27      9.66 o 
   2   5   0      531.88      532.89     10.23 o 
   3   5   0     7524.60     8432.03     42.84 o 
   4   5   0      307.80      288.18      8.74 o 
   5   5   0      144.06      174.27      9.96 o 
   6   5   0       54.92       54.59      6.93 o 
   7   5   0       32.89       38.09      5.81 o 
   8   5   0       48.21       52.50      9.48 o 
   9   5   0       38.98       33.50      7.35 o 
  10   5   0       16.82       15.38      9.69 o 
  11   5   0        2.60       17.24      9.84 o 
  12   5   0        3.49       17.04      7.72 o 
   0   6   0      127.23      154.94     12.81 o 
   1   6   0       34.20       34.77      4.70 o 
   2   6   0       36.09       36.27      4.81 o 
   3   6   0     1339.89     1358.09     23.17 o 
   4   6   0     2458.71     2714.95     41.81 o 
   5   6   0      146.17      147.35     11.00 o 
   6   6   0       11.37        8.21      3.03 o 
   7   6   0        0.14        6.95      2.68 o 
   8   6   0        1.16        5.02      2.55 o 
   9   6   0       12.92        6.72      3.83 o 
  10   6   0        1.90        8.84      8.39 o 
  11   6   0       22.07       18.58      6.64 o 
  12   6   0        7.15       13.31      5.80 o 
   1   7   0        4.38        4.72      1.89 o 
   2   7   0      243.51      262.04      7.90 o 
   3   7   0      313.14      324.81     15.98 o 
   4   7   0      132.01      138.34      9.58 o 
   5   7   0     1088.73     1149.90     30.62 o 
   6   7   0      491.94      509.24     19.86 o 
   7   7   0      110.03      102.06     15.82 o 
   8   7   0       55.93       49.49      9.56 o 
   9   7   0       17.68       10.65      4.28 o 
  10   7   0        3.08       10.79     18.16 o 
  11   7   0       17.72       12.29      6.41 o 
   0   8   0        6.51        8.13      3.03 o 
   1   8   0        0.10        2.62      2.13 o 
   2   8   0        0.61        7.15      2.47 o 
   3   8   0        6.42        5.41      1.95 o 
   4   8   0       13.89       20.82      6.04 o 
   5   8   0      424.82      448.56     14.41 o 
   6   8   0       23.36       18.18      5.65 o 
   7   8   0        7.54        7.47      4.66 o 
   8   8   0        4.84        9.10      3.42 o 
   9   8   0       30.80       27.83      8.99 o 
  10   8   0       20.13       29.44     17.96 o 
  11   8   0        5.18       14.69     13.82 o 
   1   9   0       34.05       28.44      5.28 o 
   2   9   0      182.51      207.40     16.39 o 
   3   9   0      371.99      381.74     15.41 o 
   4   9   0      260.05      300.13     14.31 o 
   5   9   0      170.70      179.54     15.86 o 
   6   9   0        9.76       11.98      4.63 o 
   7   9   0        3.51        7.73      4.70 o 
   8   9   0       18.63       13.18      5.38 o 
   9   9   0        0.01        7.37      4.69 o 
  10   9   0       16.53       28.57     13.99 o 
   0  10   0      305.05      291.17     15.24 o 
   1  10   0        8.07        8.99      4.24 o 
   2  10   0       43.90       59.92     11.36 o 
   3  10   0      116.36      103.32     16.96 o 
   4  10   0       26.71       21.13      5.30 o 
   5  10   0        0.86        8.01      3.82 o 
   6  10   0       78.72       91.58     18.76 o 
   7  10   0        7.35       10.69      6.19 o 
   8  10   0        3.11        5.86      3.21 o 
   9  10   0       15.27       17.85      7.07 o 
  10  10   0        0.04       13.00     13.47 o 
   1  11   0      213.08      213.89      8.64 o 
   2  11   0        0.27        4.88      3.01 o 
   3  11   0       20.68       27.34      9.89 o 
   4  11   0       11.59       10.87      5.88 o 
   5  11   0        2.46        8.46      4.84 o 
   6  11   0       48.77       35.06      9.94 o 
   7  11   0       47.92       43.42     12.95 o 
   8  11   0        1.97        9.18      7.48 o 
   9  11   0        0.09       10.29      6.73 o 
   0  12   0       24.81       11.99      7.51 o 
   1  12   0       14.73       12.83      6.16 o 
   2  12   0        1.89        7.23      4.52 o 
   3  12   0       17.49       20.45      5.58 o 
   4  12   0       26.94       25.11      6.44 o 
   5  12   0        3.77       11.49      6.39 o 
   6  12   0        2.33        7.45      4.53 o 
   7  12   0        0.25       13.80      5.68 o 
   8  12   0       11.19       10.59      6.00 o 
   1  13   0        0.04        7.33      8.69 o 
   2  13   0        0.47       14.97     10.28 o 
   3  13   0        3.26        6.60      4.33 o 
   4  13   0        3.97        9.43      5.74 o 
   5  13   0        1.10        6.11      2.33 o 
   6  13   0       21.19       18.35      5.71 o 
   0  14   0        4.52        0.23      7.23 o 
   1  14   0        9.39       18.41     12.83 o 
   2  14   0       18.69       16.22      7.73 o 
   3  14   0        4.18        5.39      3.98 o 
   4  14   0        4.19       12.38      5.13 o 
   1  15   0        3.95        1.79      6.67 o 
   1   0   1      563.96      512.41      4.22 o 
   2   0   1        1.07        1.45      1.31 o 
   3   0   1      253.23      229.98      3.63 o 
   4   0   1      367.02      350.48      8.11 o 
   5   0   1     1167.44     1212.79     16.37 o 
   6   0   1       55.51       59.73      3.92 o 
   7   0   1      137.04      132.39      5.13 o 
   8   0   1        4.97        9.57      2.90 o 
   9   0   1       57.08       65.12     10.85 o 
  10   0   1      116.92      114.75     40.95 o 
  11   0   1      240.85      220.75     19.94 o 
  12   0   1        1.19       10.61      5.42 o 
  13   0   1        0.46        0.53      6.55 o 
   0   1   1      427.62      308.13      3.82 o 
   1   1   1     1183.62     1099.26      3.58 o 
   2   1   1     3844.60     3491.66     12.81 o 
   3   1   1      489.35      420.50      5.69 o 
   4   1   1      323.28      307.84      3.65 o 
   5   1   1       35.22       19.63      1.81 o 
   6   1   1      258.63      271.61      4.65 o 
   7   1   1      373.37      366.65      6.36 o 
   8   1   1       79.68       88.66      6.88 o 
   9   1   1       22.92       17.05      3.29 o 
  10   1   1      141.93      131.01     20.13 o 
  11   1   1       27.79       30.13      7.21 o 
  12   1   1       16.73       21.48      7.64 o 
  13   1   1        3.68       10.10      4.66 o 
   0   2   1      186.62      213.94      2.88 o 
   1   2   1     6078.60     5809.81     19.30 o 
   2   2   1    14260.65    13482.01     46.44 o 
   3   2   1     1101.87     1111.41      5.52 o 
   4   2   1      576.55      601.11      6.14 o 
   5   2   1      459.56      492.68      5.90 o 
   6   2   1      309.36      301.46      6.67 o 
   7   2   1      153.45      166.43      3.71 o 
   8   2   1       19.28       12.76      1.61 o 
   9   2   1       21.26       20.58      3.74 o 
  10   2   1       36.50       45.46     10.00 o 
  11   2   1       63.88       46.87      9.79 o 
  12   2   1       37.02       37.76      8.48 o 
  13   2   1        7.67       -0.69      4.76 o 
   0   3   1     2767.46     2528.43     10.36 o 
   1   3   1    22866.27    21357.39    149.00 o 
   2   3   1    16031.13    15699.29     68.66 o 
   3   3   1      339.06      341.53      4.25 o 
   4   3   1      132.57      147.80      3.41 o 
   5   3   1      288.77      307.85      4.56 o 
   6   3   1       42.51       45.19      3.37 o 
   7   3   1       52.68       58.17      3.19 o 
   8   3   1      100.12       95.09      4.72 o 
   9   3   1        5.13        6.21      2.81 o 
  10   3   1       37.35       20.74      5.75 o 
  11   3   1       27.78       16.36      4.49 o 
  12   3   1        1.23        6.26      4.66 o 
  13   3   1        3.88       12.18      3.63 o 
   0   4   1      170.01      205.65      4.12 o 
   1   4   1     3641.13     3697.72     10.16 o 
   2   4   1     2045.36     2007.13     14.20 o 
   3   4   1      123.20      103.41      3.04 o 
   4   4   1     1387.77     1442.95      9.54 o 
   5   4   1      133.10      140.49      4.06 o 
   6   4   1        1.91        7.36      1.90 o 
   7   4   1      136.40      136.18      6.87 o 
   8   4   1       29.38       26.68      3.98 o 
   9   4   1       61.17       56.56      6.20 o 
  10   4   1       26.62       27.54      7.82 o 
  11   4   1       14.99       17.00      6.36 o 
  12   4   1       10.55       13.91      5.41 o 
  13   4   1        9.72       13.46      4.22 o 
   0   5   1        1.76        4.98      1.88 o 
   1   5   1      355.78      362.21      5.77 o 
   2   5   1      112.40      123.04      3.89 o 
   3   5   1     3264.47     3376.65     17.82 o 
   4   5   1      721.28      740.43     11.61 o 
   5   5   1       49.53       53.50      4.29 o 
   6   5   1      235.02      229.44      8.20 o 
   7   5   1      107.21       91.53      8.34 o 
   8   5   1       24.49       26.22      4.37 o 
   9   5   1       16.95       11.47      3.15 o 
  10   5   1       32.94       32.91      8.96 o 
  11   5   1        6.43       10.84      3.47 o 
  12   5   1        5.17        5.26      3.69 o 
   0   6   1        0.03        2.55      1.73 o 
   1   6   1      186.56      178.60      3.87 o 
   2   6   1       32.90       38.67      2.82 o 
   3   6   1      307.29      319.32      6.87 o 
   4   6   1      501.00      529.37     10.68 o 
   5   6   1       17.15       11.55      2.35 o 
   6   6   1      304.96      326.79     12.30 o 
   7   6   1      480.61      487.16     12.56 o 
   8   6   1       57.50       44.00      5.43 o 
   9   6   1        2.58        7.66      2.53 o 
  10   6   1        0.32        8.72      2.53 o 
  11   6   1       14.09       19.40      5.18 o 
  12   6   1        4.76       11.38      3.32 o 
   0   7   1      516.13      557.00     17.82 o 
   1   7   1      202.53      221.39      6.46 o 
   2   7   1      221.92      235.84      6.70 o 
   3   7   1      420.32      425.11      8.02 o 
   4   7   1        6.08        8.61      1.78 o 
   5   7   1      146.70      140.17      7.22 o 
   6   7   1      103.28      107.70     11.30 o 
   7   7   1      198.20      197.49      8.63 o 
   8   7   1       53.78       47.94      5.86 o 
   9   7   1        7.49        7.70      1.82 o 
  10   7   1       35.29       76.47     26.01 o 
  11   7   1       18.77       21.59      9.12 o 
   0   8   1        1.94        1.18      2.84 o 
   1   8   1      177.35      195.78      5.81 o 
   2   8   1      185.82      195.76      8.35 o 
   3   8   1      100.81       99.01      6.68 o 
   4   8   1      115.70      124.10      7.54 o 
   5   8   1      329.02      357.72     12.11 o 
   6   8   1      213.29      187.00     13.89 o 
   7   8   1       82.22       70.37      8.33 o 
   8   8   1       10.94        8.69      2.55 o 
   9   8   1        4.71        9.33      2.97 o 
  10   8   1        0.19       11.11      4.84 o 
  11   8   1        3.45       12.26      7.07 o 
   0   9   1       12.33       13.84      3.69 o 
   1   9   1      211.13      221.96     10.61 o 
   2   9   1      363.15      360.45      9.46 o 
   3   9   1      258.77      249.62      9.22 o 
   4   9   1       12.35       13.49      2.57 o 
   5   9   1      308.87      309.01      8.56 o 
   6   9   1       82.76       82.02      7.36 o 
   7   9   1        5.30        8.16      3.33 o 
   8   9   1        5.04        8.68      3.24 o 
   9   9   1       15.90       21.29      5.69 o 
  10   9   1        7.03        9.31      9.08 o 
   0  10   1       19.98       19.13      6.73 o 
   1  10   1       29.82       23.14      4.30 o 
   2  10   1       95.18       84.12      8.12 o 
   3  10   1       45.34       36.40      5.22 o 
   4  10   1       53.95       46.41      6.87 o 
   5  10   1       11.00       10.60      2.46 o 
   6  10   1       33.14       34.86      6.71 o 
   7  10   1       83.74       79.32     12.58 o 
   8  10   1       25.40       23.79      5.51 o 
   9  10   1        1.51       10.42      2.93 o 
  10  10   1        1.86        9.38      5.67 o 
   0  11   1        0.74        3.69      2.00 o 
   1  11   1        4.84        8.90      2.54 o 
   2  11   1       20.35       17.84      3.53 o 
   3  11   1       27.00       20.40      4.72 o 
   4  11   1       37.80       33.73      6.98 o 
   5  11   1        0.60        7.10      2.49 o 
   6  11   1       18.82       17.64      4.20 o 
   7  11   1       66.52       49.68      8.05 o 
   8  11   1       14.80       17.16      4.06 o 
   9  11   1       10.75       18.34      4.65 o 
   0  12   1       93.11      165.76     26.57 o 
   1  12   1        0.04        7.14      2.20 o 
   2  12   1       19.21       10.73      4.46 o 
   3  12   1       78.43       61.12      8.67 o 
   4  12   1       14.46       17.75      4.47 o 
   5  12   1        2.12        5.37      3.59 o 
   6  12   1        5.61        8.77      2.85 o 
   7  12   1       25.73       27.45      5.40 o 
   8  12   1       25.99       24.69      5.86 o 
   0  13   1       13.94       13.28      9.59 o 
   1  13   1       18.46       13.03      6.41 o 
   2  13   1       15.17       13.75      6.86 o 
   3  13   1        0.52        8.23      4.11 o 
   4  13   1       28.95       27.09      6.70 o 
   5  13   1       16.42       12.08      2.73 o 
   6  13   1        7.17       10.88      4.39 o 
   0  14   1       65.34       39.91     32.03 o 
   1  14   1       58.89       54.35     10.34 o 
   2  14   1       82.26       66.57     15.57 o 
   3  14   1        4.07       13.95      4.25 o 
   4  14   1        2.05        8.41      3.53 o 
   0  15   1        2.95        6.66     12.60 o 
   1  15   1        0.04       11.72      6.72 o 
   0   0   2    16994.87    15608.58    107.67 o 
   1   0   2    21502.95    19508.76    118.25 o 
   2   0   2     5730.39     5246.39     35.99 o 
   3   0   2       16.48       11.25      3.07 o 
   4   0   2      151.26      157.38      4.90 o 
   5   0   2      177.10      161.80     26.64 o 
   6   0   2        7.94       10.00      3.91 o 
   7   0   2       37.76       36.61      8.16 o 
   8   0   2       29.84       31.17     14.20 o 
   9   0   2       87.87       78.47     11.60 o 
  10   0   2        5.33       14.12      7.37 o 
  11   0   2       23.91       30.09     11.31 o 
  12   0   2       21.86       20.43     12.77 o 
  13   0   2        1.35       14.23      7.42 o 
   0   1   2     3161.80     2789.13     13.62 o 
   1   1   2     2075.18     1970.72      5.97 o 
   2   1   2     5613.92     5344.27     29.95 o 
   3   1   2      128.12      134.73      2.11 o 
   4   1   2     1464.59     1433.73     11.71 o 
   5   1   2      256.68      238.09      7.43 o 
   6   1   2      511.72      561.70      7.65 o 
   7   1   2       71.00       69.07      4.70 o 
   8   1   2      109.71       91.52      8.45 o 
   9   1   2        5.28       12.85      4.63 o 
  10   1   2       29.71       26.24      9.12 o 
  11   1   2       84.05       90.43     16.57 o 
  12   1   2       24.18       26.25     10.29 o 
  13   1   2        3.49       12.39      4.64 o 
   0   2   2      251.97      223.89      6.81 o 
   1   2   2       60.69       62.47      2.04 o 
   2   2   2     6645.87     6359.80     24.07 o 
   3   2   2      412.63      404.97      4.93 o 
   4   2   2      686.83      721.05      6.87 o 
   5   2   2       29.63       33.96      2.39 o 
   6   2   2      238.76      252.91      5.82 o 
   7   2   2       15.72       14.79      1.78 o 
   8   2   2        7.22        4.54      1.80 o 
   9   2   2      382.78      363.93      9.19 o 
  10   2   2       81.51       93.26     13.78 o 
  11   2   2       37.48       28.22      7.81 o 
  12   2   2       12.00       13.12      6.72 o 
  13   2   2        3.57        9.28      3.48 o 
   0   3   2      435.44      409.80      5.34 o 
   1   3   2      582.16      558.87      3.81 o 
   2   3   2     2427.41     2434.19      7.85 o 
   3   3   2      257.10      270.81      3.36 o 
   4   3   2      457.77      474.65      6.17 o 
   5   3   2      279.25      279.15      6.59 o 
   6   3   2      218.62      230.92      6.42 o 
   7   3   2       52.19       40.47      4.01 o 
   8   3   2      456.99      424.17     12.87 o 
   9   3   2      321.63      280.30     14.48 o 
  10   3   2      247.15      257.77     15.64 o 
  11   3   2        2.84        8.45      4.42 o 
  12   3   2       10.41       16.73      4.74 o 
  13   3   2       23.56       33.84      8.56 o 
   0   4   2      181.29      186.61      3.67 o 
   1   4   2     1220.25     1220.87      7.79 o 
   2   4   2      339.37      340.17      4.04 o 
   3   4   2       92.71       99.27      3.41 o 
   4   4   2      439.30      493.52      5.74 o 
   5   4   2      498.51      503.76      7.00 o 
   6   4   2       88.26       99.96      5.78 o 
   7   4   2      110.51      122.46      6.49 o 
   8   4   2       92.01       98.19      7.76 o 
   9   4   2       21.94       22.44      5.44 o 
  10   4   2       20.63       17.79      5.83 o 
  11   4   2        6.96        9.88      4.41 o 
  12   4   2       10.79       19.78      8.21 o 
  13   4   2       25.79       25.25      9.06 o 
   0   5   2      365.37      405.39     10.04 o 
   1   5   2      528.20      550.00      7.74 o 
   2   5   2       76.56       71.60      4.43 o 
   3   5   2     2130.98     2290.45     12.37 o 
   4   5   2     1083.39     1134.03     13.36 o 
   5   5   2       34.57       37.35      4.29 o 
   6   5   2      110.61       90.87      6.12 o 
   7   5   2      149.13      135.02      7.05 o 
   8   5   2      163.82      158.51      8.49 o 
   9   5   2       53.94       53.81      7.37 o 
  10   5   2       14.85       11.79      3.79 o 
  11   5   2        2.41        8.12      3.71 o 
  12   5   2        7.46       16.36      5.77 o 
   0   6   2        6.06        5.06      1.82 o 
   1   6   2     1389.89     1380.83      9.13 o 
   2   6   2      616.65      670.60      8.13 o 
   3   6   2     1164.18     1199.30     14.28 o 
   4   6   2      944.41     1006.48     10.05 o 
   5   6   2       11.69       10.57      2.13 o 
   6   6   2       63.96       63.39      6.43 o 
   7   6   2       95.80       83.62      8.55 o 
   8   6   2       15.38       13.96      3.16 o 
   9   6   2        7.67       13.76      3.30 o 
  10   6   2        3.33       11.61      3.34 o 
  11   6   2        7.79        8.85      5.49 o 
  12   6   2       11.55       10.96      5.19 o 
   0   7   2      595.60      614.04     13.29 o 
   1   7   2       72.75       72.89      4.84 o 
   2   7   2       96.36      104.05      5.15 o 
   3   7   2       20.52       25.64      4.39 o 
   4   7   2        8.06        7.08      1.66 o 
   5   7   2      770.41      807.76     12.08 o 
   6   7   2      802.73      801.66     19.05 o 
   7   7   2        8.69       10.57      2.38 o 
   8   7   2       30.89       21.41      3.63 o 
   9   7   2       12.17       12.37      3.38 o 
  10   7   2       10.58       13.71      2.79 o 
  11   7   2        3.97        8.57      3.97 o 
   0   8   2      191.09      195.02     11.64 o 
   1   8   2       37.74       41.23      4.15 o 
   2   8   2      101.66      108.87      6.04 o 
   3   8   2        9.59        7.58      1.80 o 
   4   8   2      162.92      159.00     10.29 o 
   5   8   2       16.50       13.33      3.52 o 
   6   8   2      136.68      127.95      7.72 o 
   7   8   2       70.15       67.76      6.52 o 
   8   8   2       27.70       22.95      3.38 o 
   9   8   2        3.09       10.89      3.27 o 
  10   8   2        8.33        8.11      3.95 o 
  11   8   2        2.25       12.22     12.82 o 
   0   9   2       17.70       10.61      3.65 o 
   1   9   2       93.78       96.38      7.70 o 
   2   9   2      348.89      339.21      7.25 o 
   3   9   2      212.34      209.12      7.96 o 
   4   9   2      180.30      183.64     10.30 o 
   5   9   2      623.40      630.09     13.38 o 
   6   9   2        6.19        8.60      3.17 o 
   7   9   2        2.42        7.35      2.78 o 
   8   9   2        5.63        7.54      3.09 o 
   9   9   2       11.77       13.63      4.49 o 
  10   9   2        1.98       12.86      5.62 o 
   0  10   2       42.37       48.35      9.51 o 
   1  10   2      109.82      133.04      8.55 o 
   2  10   2      267.53      277.47      9.70 o 
   3  10   2      338.54      355.98     11.07 o 
   4  10   2      126.71      102.52     13.94 o 
   5  10   2        4.45        7.51      2.57 o 
   6  10   2        0.02        7.56      2.98 o 
   7  10   2       67.16       54.72      9.57 o 
   8  10   2        3.10       12.73      6.55 o 
   9  10   2        2.62        6.78      2.92 o 
  10  10   2        0.78       10.80      4.73 o 
   0  11   2      177.53      172.57     11.29 o 
   1  11   2       49.03       38.00      5.26 o 
   2  11   2       26.71       25.29      4.77 o 
   3  11   2        2.12        8.31      3.56 o 
   4  11   2       40.73       46.64      7.63 o 
   5  11   2       21.31       24.01      5.92 o 
   6  11   2      101.78       88.98     14.42 o 
   7  11   2       71.18       51.64     11.07 o 
   8  11   2        6.73        5.93      2.67 o 
   9  11   2        9.10       11.14      4.07 o 
   0  12   2       58.54       64.67     16.00 o 
   1  12   2       14.77       14.35      5.12 o 
   2  12   2       33.91       36.39      5.86 o 
   3  12   2       11.07       13.25      3.58 o 
   4  12   2        0.52        5.88      2.83 o 
   5  12   2        0.01        6.91      3.63 o 
   6  12   2       25.77       20.94      4.54 o 
   7  12   2       18.14       12.01      3.39 o 
   8  12   2        1.80        3.39      3.23 o 
   0  13   2        6.76        6.02      4.45 o 
   1  13   2        0.26        9.81      5.59 o 
   2  13   2        8.76       14.20      4.82 o 
   3  13   2        9.36        9.64      4.16 o 
   4  13   2       19.12       13.98      4.86 o 
   5  13   2        7.98        9.50      2.85 o 
   6  13   2        1.21        9.73      3.05 o 
   0  14   2        0.75        7.18      6.74 o 
   1  14   2        3.43       11.24      3.40 o 
   2  14   2       19.01       22.07      6.82 o 
   3  14   2       23.09       15.97      6.87 o 
   4  14   2        5.03        9.71      4.04 o 
   0  15   2       28.17       11.89     12.18 o 
   1   0   3      863.44      818.77      6.37 o 
   2   0   3     2155.90     1998.40     25.35 o 
   3   0   3        3.45        4.58      1.18 o 
   4   0   3        3.51        4.77      2.01 o 
   5   0   3     2574.59     2685.23     29.64 o 
   6   0   3        7.61        7.37      4.48 o 
   7   0   3       10.62        8.05      3.92 o 
   8   0   3        9.16       10.62      5.37 o 
   9   0   3       41.77       51.21     11.42 o 
  10   0   3       50.57       49.77     11.36 o 
  11   0   3       19.68       23.00     13.58 o 
  12   0   3        0.26       17.40     10.81 o 
  13   0   3        6.62       12.30      9.27 o 
   0   1   3       48.70       40.28      3.81 o 
   1   1   3     2413.95     2217.91      6.72 o 
   2   1   3     2351.01     2155.57      7.04 o 
   3   1   3     2168.78     2067.58      8.56 o 
   4   1   3      140.79      145.11      4.15 o 
   5   1   3      390.77      416.24      6.55 o 
   6   1   3      127.39      131.00      3.37 o 
   7   1   3      700.31      695.70     18.03 o 
   8   1   3       52.01       50.21      6.65 o 
   9   1   3       31.67       26.40      5.63 o 
  10   1   3       12.14        7.60      4.83 o 
  11   1   3       50.20       48.59     13.86 o 
  12   1   3       11.73       14.50      6.27 o 
  13   1   3        4.19       14.82      6.60 o 
   0   2   3     5149.12     4749.73     30.49 o 
   1   2   3        2.40        3.62      0.94 o 
   2   2   3     1177.24     1137.11      5.73 o 
   3   2   3       95.52       86.18      2.54 o 
   4   2   3        9.42        8.31      1.43 o 
   5   2   3      215.98      214.53      4.74 o 
   6   2   3      127.47      143.64      5.04 o 
   7   2   3      135.64      134.21      5.20 o 
   8   2   3       10.92        9.45      2.14 o 
   9   2   3      104.23       94.99     10.58 o 
  10   2   3       47.62       33.14      8.93 o 
  11   2   3       98.36      103.97     17.67 o 
  12   2   3       22.88       16.12      6.55 o 
  13   2   3       11.16        8.39      6.08 o 
   0   3   3      103.78       93.23      3.02 o 
   1   3   3       54.91       51.64      3.64 o 
   2   3   3      841.43      820.71      4.36 o 
   3   3   3     1153.55     1207.86      9.72 o 
   4   3   3       46.25       50.26      3.68 o 
   5   3   3       90.77      103.97      3.59 o 
   6   3   3      220.45      204.26      4.76 o 
   7   3   3       51.93       47.43      4.67 o 
   8   3   3        4.53        6.04      1.64 o 
   9   3   3       27.64       27.05      4.71 o 
  10   3   3        4.58       11.21      4.94 o 
  11   3   3        3.43       11.01      3.94 o 
  12   3   3        4.33        7.42      4.92 o 
  13   3   3        9.68       11.40      4.49 o 
   0   4   3      198.77      184.87      6.11 o 
   1   4   3      550.23      582.56      6.41 o 
   2   4   3      841.36      840.01      7.35 o 
   3   4   3      972.20     1007.93      9.13 o 
   4   4   3      388.02      419.00      5.59 o 
   5   4   3       97.99       95.51      5.38 o 
   6   4   3      144.02      147.49      4.53 o 
   7   4   3      105.49       97.43      6.70 o 
   8   4   3       27.84       29.28      4.99 o 
   9   4   3       15.21       10.37      2.63 o 
  10   4   3       65.72       61.66     10.75 o 
  11   4   3        9.94       20.99      8.22 o 
  12   4   3       20.30       21.02      6.22 o 
   0   5   3        0.02        1.00      1.16 o 
   1   5   3      319.48      315.87      5.77 o 
   2   5   3      170.05      170.89      4.13 o 
   3   5   3      951.58      980.98     13.19 o 
   4   5   3      567.87      625.30     11.65 o 
   5   5   3      223.95      229.08      6.82 o 
   6   5   3       90.59       93.00      5.88 o 
   7   5   3       25.53       25.77      3.49 o 
   8   5   3      219.19      220.29      6.05 o 
   9   5   3       33.70       37.76      5.35 o 
  10   5   3       44.59       30.03      9.80 o 
  11   5   3        4.50       13.60      6.46 o 
  12   5   3        1.54        5.95      3.48 o 
   0   6   3        9.94        8.30      2.22 o 
   1   6   3      110.94      123.89      4.12 o 
   2   6   3      229.36      219.79      4.65 o 
   3   6   3      550.84      572.93      8.47 o 
   4   6   3      629.78      619.61     11.74 o 
   5   6   3      320.59      343.83     11.62 o 
   6   6   3      475.37      515.52     13.50 o 
   7   6   3       54.34       67.68      7.54 o 
   8   6   3      139.33      132.36      8.01 o 
   9   6   3        1.08        5.44      1.86 o 
  10   6   3        5.35       12.29      3.97 o 
  11   6   3        3.87        6.17      4.31 o 
  12   6   3        5.13       13.79      6.55 o 
   0   7   3       88.08       84.10      5.05 o 
   1   7   3       88.53       85.07      4.31 o 
   2   7   3        0.47        3.74      1.14 o 
   3   7   3      413.72      418.41      7.97 o 
   4   7   3       61.18       57.18      4.66 o 
   5   7   3       79.08       65.05      6.33 o 
   6   7   3      148.66      189.97     11.39 o 
   7   7   3       70.82       59.39      7.19 o 
   8   7   3       35.78       30.55      5.37 o 
   9   7   3       12.37       17.25      4.08 o 
  10   7   3       84.29       54.33     14.77 o 
  11   7   3       16.78       13.58      5.43 o 
   0   8   3      499.80      528.50     15.77 o 
   1   8   3       64.98       74.41      5.53 o 
   2   8   3       52.92       50.59      4.13 o 
   3   8   3       53.96       66.52      5.19 o 
   4   8   3       77.66       70.28      6.79 o 
   5   8   3     1192.47     1284.51     23.86 o 
   6   8   3        6.67        8.33      2.73 o 
   7   8   3       44.32       43.34      5.14 o 
   8   8   3        9.79        9.24      2.99 o 
   9   8   3        0.03        6.71      3.11 o 
  10   8   3        0.82        5.40      4.45 o 
  11   8   3        0.12        7.33      3.64 o 
   0   9   3      143.99      136.41      9.32 o 
   1   9   3      311.77      311.67      7.55 o 
   2   9   3      229.19      269.98      8.83 o 
   3   9   3      125.40      121.94     12.02 o 
   4   9   3       56.88       58.68      7.26 o 
   5   9   3       68.94       77.06     10.06 o 
   6   9   3       74.70       57.53      9.08 o 
   7   9   3       19.87       18.03      3.42 o 
   8   9   3        0.92        7.43      3.08 o 
   9   9   3       10.91        9.43      3.03 o 
  10   9   3        2.26        9.27     18.07 o 
   0  10   3        1.54        1.76      4.32 o 
   1  10   3       96.37       87.62      7.33 o 
   2  10   3      211.67      226.97      8.78 o 
   3  10   3       80.64       79.93      9.00 o 
   4  10   3        6.98       13.45      2.95 o 
   5  10   3       11.86       15.97      3.89 o 
   6  10   3        1.76        8.56      3.58 o 
   7  10   3       90.57       60.07      7.26 o 
   8  10   3        3.06       12.43      3.78 o 
   9  10   3        0.92        5.24      4.52 o 
   0  11   3        0.25        2.52      5.21 o 
   1  11   3       13.44       16.32      4.68 o 
   2  11   3       14.03       14.84      3.26 o 
   3  11   3       88.82       77.10      8.91 o 
   4  11   3       87.68       79.77     11.31 o 
   5  11   3       62.74       49.48      7.99 o 
   6  11   3       29.72       30.36      7.84 o 
   7  11   3       83.55       66.58     12.73 o 
   8  11   3       27.84       30.20      6.01 o 
   9  11   3        9.60       16.73      5.48 o 
   0  12   3      116.15       99.62     20.86 o 
   1  12   3       17.98       17.25      4.71 o 
   2  12   3        2.25        7.23      3.14 o 
   3  12   3       30.99       26.03      6.59 o 
   4  12   3       69.65       68.90     10.05 o 
   5  12   3        2.10        9.02      3.31 o 
   6  12   3       18.44       16.09      4.84 o 
   7  12   3        4.42       11.54      2.73 o 
   8  12   3       12.11       11.34      9.63 o 
   0  13   3       23.58       26.96      8.51 o 
   1  13   3       94.81       86.19     15.78 o 
   2  13   3       95.48       92.78     14.33 o 
   3  13   3        3.36        9.01      4.41 o 
   4  13   3        6.74        9.99      2.88 o 
   5  13   3       22.73       34.88      5.49 o 
   6  13   3       22.76       18.40      5.37 o 
   0  14   3       57.54       36.03     18.17 o 
   1  14   3       69.37       51.17     12.38 o 
   2  14   3        8.53        5.16      4.81 o 
   3  14   3       53.83       35.73      9.50 o 
   4  14   3        6.72        7.34      3.48 o 
   0   0   4    24602.20    21450.28    409.52 o 
   1   0   4      231.43      218.87      6.25 o 
   2   0   4     2898.48     2867.51     13.65 o 
   3   0   4      120.20      126.86      3.16 o 
   4   0   4       14.05       17.62      2.00 o 
   5   0   4      162.15      162.68      7.21 o 
   6   0   4      233.55      246.12     12.32 o 
   7   0   4      109.75      100.11     23.67 o 
   8   0   4        3.17       -4.08      8.34 o 
   9   0   4        1.39       23.22      8.21 o 
  10   0   4       18.94       12.68      4.95 o 
  11   0   4        5.91        7.28      6.54 o 
  12   0   4       26.17       29.96     14.67 o 
  13   0   4        0.17        9.78      6.90 o 
   0   1   4     1320.85     1278.00     27.80 o 
   1   1   4     5430.54     5170.20     26.04 o 
   2   1   4      395.08      367.02      3.73 o 
   3   1   4     1465.65     1391.02      7.19 o 
   4   1   4      198.97      184.16      3.81 o 
   5   1   4      348.23      357.76      8.26 o 
   6   1   4      322.69      332.73      6.96 o 
   7   1   4      110.00       94.39      8.10 o 
   8   1   4       18.97       24.76      4.35 o 
   9   1   4       32.58       25.89      4.68 o 
  10   1   4       47.89       47.31      7.55 o 
  11   1   4       29.00       34.83      8.85 o 
  12   1   4       12.54       19.84      7.63 o 
  13   1   4        2.32       16.95      5.80 o 
   0   2   4       83.20       74.09      4.44 o 
   1   2   4      745.71      691.82      4.40 o 
   2   2   4     1296.49     1247.77      6.08 o 
   3   2   4        0.51        3.18      1.01 o 
   4   2   4      317.13      332.79      5.56 o 
   5   2   4      986.30     1093.19      8.99 o 
   6   2   4       16.79       18.14      2.20 o 
   7   2   4      230.95      213.47      4.62 o 
   8   2   4       87.20       83.49      4.91 o 
   9   2   4      138.00      144.54     13.71 o 
  10   2   4      153.25      158.16     13.79 o 
  11   2   4       16.88       16.53      7.12 o 
  12   2   4        6.79        9.32      6.05 o 
  13   2   4       11.93       15.31      6.67 o 
   0   3   4       15.87       14.04      2.04 o 
   1   3   4      303.84      285.78      4.53 o 
   2   3   4      231.47      233.32      3.47 o 
   3   3   4     1307.44     1365.39     11.94 o 
   4   3   4      116.38      121.56      3.81 o 
   5   3   4      145.23      148.00      5.47 o 
   6   3   4       95.30      104.35      5.64 o 
   7   3   4      344.35      354.22      7.59 o 
   8   3   4      372.77      416.06     17.18 o 
   9   3   4      189.71      188.27     11.49 o 
  10   3   4       37.02       42.06      6.27 o 
  11   3   4        4.05       12.50      6.04 o 
  12   3   4        0.18       13.15      6.71 o 
  13   3   4        4.66       10.37      5.38 o 
   0   4   4      525.35      499.47      8.41 o 
   1   4   4      698.14      707.41      7.88 o 
   2   4   4       59.53       62.35      5.34 o 
   3   4   4      126.93      136.99      3.69 o 
   4   4   4      964.66     1051.85     10.92 o 
   5   4   4      142.06      132.70      4.44 o 
   6   4   4       90.43       91.42      5.96 o 
   7   4   4       58.62       48.62      3.83 o 
   8   4   4      190.49      207.95     11.65 o 
   9   4   4       27.04       21.58      4.44 o 
  10   4   4        9.91       11.56      3.32 o 
  11   4   4        5.79       12.98      5.65 o 
  12   4   4       42.36       35.97      8.06 o 
   0   5   4      338.66      365.33     10.02 o 
   1   5   4      610.05      588.44      9.16 o 
   2   5   4      301.07      312.80      9.03 o 
   3   5   4      290.76      290.06      4.01 o 
   4   5   4      450.89      446.16      8.79 o 
   5   5   4       75.86       68.86      4.63 o 
   6   5   4      127.86      118.86      7.89 o 
   7   5   4      193.55      174.84      7.32 o 
   8   5   4       13.85       12.84      3.61 o 
   9   5   4        4.46        9.10      3.29 o 
  10   5   4        5.37       13.39      3.87 o 
  11   5   4       10.97       10.97      5.34 o 
  12   5   4        4.44        4.51      6.05 o 
   0   6   4        2.37        6.70      2.22 o 
   1   6   4      257.67      270.05      6.97 o 
   2   6   4      779.02      818.71     11.96 o 
   3   6   4      543.01      575.08     11.62 o 
   4   6   4       36.88       40.23      3.91 o 
   5   6   4       35.53       30.26      3.86 o 
   6   6   4       39.33       32.87      3.80 o 
   7   6   4       45.34       45.95      5.57 o 
   8   6   4       39.54       27.14      3.96 o 
   9   6   4       26.83       15.60      4.18 o 
  10   6   4        4.63        9.35      3.09 o 
  11   6   4        9.19        8.46      4.96 o 
  12   6   4        6.35        5.87      5.57 o 
   0   7   4      105.94      103.65      4.94 o 
   1   7   4      254.76      247.88      6.26 o 
   2   7   4       76.92       83.89      6.93 o 
   3   7   4       80.99       98.32      8.33 o 
   4   7   4       81.82       73.83      4.86 o 
   5   7   4      517.16      530.39      8.62 o 
   6   7   4       39.75       36.89      5.05 o 
   7   7   4      239.76      232.90      7.51 o 
   8   7   4       17.32       12.81      3.42 o 
   9   7   4        7.57        7.05      2.88 o 
  10   7   4        3.83       10.15      4.34 o 
  11   7   4        1.85       15.22      5.22 o 
   0   8   4      125.68      117.40      8.64 o 
   1   8   4      110.27      105.68      5.57 o 
   2   8   4       21.50       20.61      3.04 o 
   3   8   4      134.03      137.83     10.39 o 
   4   8   4       51.39       42.01      3.73 o 
   5   8   4      117.03      134.33      8.87 o 
   6   8   4      184.09      189.52     11.12 o 
   7   8   4       12.30       14.83      2.94 o 
   8   8   4        7.66        6.01      1.74 o 
   9   8   4        3.73       11.99      2.91 o 
  10   8   4        0.94        5.97      2.88 o 
  11   8   4        1.85       13.56      6.45 o 
   0   9   4       51.20       53.20      6.37 o 
   1   9   4      110.53       95.56      4.94 o 
   2   9   4       53.38       60.12      8.33 o 
   3   9   4       37.54       32.43      4.76 o 
   4   9   4       89.24      115.19     11.22 o 
   5   9   4       24.42       21.34      3.34 o 
   6   9   4       63.98       47.59      7.01 o 
   7   9   4       35.79       29.24      5.32 o 
   8   9   4       11.61       10.39      3.25 o 
   9   9   4       12.74       12.35      3.10 o 
  10   9   4        9.05        9.14      3.73 o 
   0  10   4       57.16       51.91     11.04 o 
   1  10   4      110.99      103.75     12.05 o 
   2  10   4      174.84      197.64     12.13 o 
   3  10   4      398.62      437.86     10.75 o 
   4  10   4      418.62      444.47     11.19 o 
   5  10   4       62.63       63.67      7.90 o 
   6  10   4       20.94       20.42      4.95 o 
   7  10   4        6.33        8.12      3.54 o 
   8  10   4       40.95       21.90      4.59 o 
   9  10   4        5.35        6.02      2.97 o 
   0  11   4       81.38       91.93     18.67 o 
   1  11   4       53.14       52.85      8.64 o 
   2  11   4       12.03       11.13      2.73 o 
   3  11   4       29.72       21.30      3.63 o 
   4  11   4       26.20       24.90      4.00 o 
   5  11   4        1.37        7.02      2.83 o 
   6  11   4       41.26       33.38      6.70 o 
   7  11   4       67.88       52.34     11.18 o 
   8  11   4       18.24       12.46      4.18 o 
   0  12   4       12.85       12.70      6.97 o 
   1  12   4       13.94       14.62      4.44 o 
   2  12   4       44.62       44.05      6.60 o 
   3  12   4        2.00        7.35      3.68 o 
   4  12   4        4.28       11.66      4.28 o 
   5  12   4        6.81        9.00      2.56 o 
   6  12   4        4.79        7.88      3.37 o 
   7  12   4       16.23       15.21      4.22 o 
   0  13   4        3.40        9.72      5.33 o 
   1  13   4       16.06       14.41      4.17 o 
   2  13   4        6.35        7.93      3.04 o 
   3  13   4        4.26       10.37      3.65 o 
   4  13   4       58.83       41.71      8.21 o 
   5  13   4        1.47        5.18      3.80 o 
   6  13   4       21.18       25.09      5.99 o 
   0  14   4       17.75       25.09     10.57 o 
   1  14   4       19.60       30.60      9.06 o 
   2  14   4       35.43       20.18      7.66 o 
   3  14   4        3.94       10.61      4.30 o 
   4  14   4       20.31       22.70      7.41 o 
   1   0   5      118.66      122.75      3.94 o 
   2   0   5      330.94      303.13      6.52 o 
   3   0   5      686.69      666.47      8.33 o 
   4   0   5     1686.44     1836.10     22.48 o 
   5   0   5       37.89       45.79      3.83 o 
   6   0   5      116.93      191.03     23.51 o 
   7   0   5      180.40      161.88     30.46 o 
   8   0   5       10.80        7.72      9.71 o 
   9   0   5      116.03      133.52     30.09 o 
  10   0   5        9.98        7.42      2.92 o 
  11   0   5        0.87       10.21      8.77 o 
  12   0   5       11.21       17.28      7.83 o 
  13   0   5        0.64        5.52      4.02 o 
   0   1   5     6914.61     6455.48     35.36 o 
   1   1   5     1357.46     1327.44      7.57 o 
   2   1   5      532.66      495.23      4.19 o 
   3   1   5       46.91       39.18      3.18 o 
   4   1   5      128.62      141.08      5.09 o 
   5   1   5      400.86      447.31      5.06 o 
   6   1   5      617.44      670.70     12.15 o 
   7   1   5       87.31       84.11     13.74 o 
   8   1   5       40.42       33.04      5.99 o 
   9   1   5        8.79        7.32      4.58 o 
  10   1   5       51.76       44.63      7.95 o 
  11   1   5       14.68       17.54      6.91 o 
  12   1   5       12.96       16.74      3.97 o 
  13   1   5        0.69       20.46      5.83 o 
   0   2   5      584.13      529.09      6.03 o 
   1   2   5     1131.16     1082.99      7.85 o 
   2   2   5      365.60      397.72      3.94 o 
   3   2   5      619.79      607.15      6.39 o 
   4   2   5      175.39      187.26      3.98 o 
   5   2   5       52.99       52.77      3.11 o 
   6   2   5       15.53       12.91      2.08 o 
   7   2   5       24.16       24.43      4.26 o 
   8   2   5        8.37        6.37      1.86 o 
   9   2   5      162.83      170.48     10.86 o 
  10   2   5       12.56       10.41      3.26 o 
  11   2   5       77.25       70.81     12.88 o 
  12   2   5       25.14       16.29      5.14 o 
  13   2   5        2.10       12.47      6.28 o 
   0   3   5        2.67        4.76      1.49 o 
   1   3   5      198.46      175.86      2.93 o 
   2   3   5     2205.58     2287.64     18.16 o 
   3   3   5      714.44      751.08      8.12 o 
   4   3   5     1031.94     1134.19     12.92 o 
   5   3   5      190.99      206.53      3.98 o 
   6   3   5       74.39       79.97      4.12 o 
   7   3   5       37.22       43.59      4.75 o 
   8   3   5      250.69      266.63     14.11 o 
   9   3   5       19.72       17.82      3.42 o 
  10   3   5        4.20        8.60      2.82 o 
  11   3   5        3.18       10.86      5.34 o 
  12   3   5        0.62       10.38      4.91 o 
   0   4   5       66.33       68.98      5.78 o 
   1   4   5      308.05      294.79      6.34 o 
   2   4   5      145.07      164.63      5.35 o 
   3   4   5       39.93       41.30      3.47 o 
   4   4   5      387.07      401.59      6.84 o 
   5   4   5       72.01       62.05      4.93 o 
   6   4   5      115.30      114.06      5.67 o 
   7   4   5       12.63       11.66      3.68 o 
   8   4   5       65.84       62.58      5.92 o 
   9   4   5      160.74      155.04     16.39 o 
  10   4   5        0.51        7.77      3.85 o 
  11   4   5        8.21       15.05      4.19 o 
  12   4   5       24.60       22.04      8.83 o 
   0   5   5       42.18       32.59      3.21 o 
   1   5   5      127.35      119.53      5.65 o 
   2   5   5      149.81      145.29      5.82 o 
   3   5   5      423.64      435.30      6.56 o 
   4   5   5      112.40      118.50      5.14 o 
   5   5   5       34.32       42.64      4.41 o 
   6   5   5      164.07      173.31      6.48 o 
   7   5   5       78.26       68.76      7.14 o 
   8   5   5       46.38       38.78      5.18 o 
   9   5   5        2.79        9.96      2.89 o 
  10   5   5       10.79       13.00      3.31 o 
  11   5   5       11.81       10.72      5.02 o 
  12   5   5        7.14       17.93      5.80 o 
   0   6   5      326.49      331.80     16.39 o 
   1   6   5      374.69      390.68      7.38 o 
   2   6   5       38.11       47.52      4.76 o 
   3   6   5       94.93      107.44      7.79 o 
   4   6   5      115.12      112.53      5.01 o 
   5   6   5       46.99       51.93      4.61 o 
   6   6   5      117.97      113.61      6.97 o 
   7   6   5      236.46      217.39      8.14 o 
   8   6   5       51.14       42.62      6.86 o 
   9   6   5       13.56       11.24      3.28 o 
  10   6   5       10.16       10.86      4.41 o 
  11   6   5        8.46       14.70      8.63 o 
  12   6   5        3.66       15.83      7.67 o 
   0   7   5      258.99      273.57      5.80 o 
   1   7   5      558.88      568.59      9.43 o 
   2   7   5       90.75      106.54      6.10 o 
   3   7   5        2.26        9.68      1.90 o 
   4   7   5      280.45      280.98      7.44 o 
   5   7   5       48.20       41.26      4.56 o 
   6   7   5      241.60      281.42     13.27 o 
   7   7   5      142.33      162.72     11.37 o 
   8   7   5       15.36       12.60      4.35 o 
   9   7   5        0.32       10.03      3.57 o 
  10   7   5       57.10       41.58     10.85 o 
  11   7   5        8.12        8.11      9.02 o 
   0   8   5       10.41       11.80      2.76 o 
   1   8   5      436.75      440.29     10.51 o 
   2   8   5       67.29       67.40      6.87 o 
   3   8   5       91.87       95.41     10.70 o 
   4   8   5       63.71       57.00      7.57 o 
   5   8   5      267.60      257.80     10.92 o 
   6   8   5       46.27       45.06      5.04 o 
   7   8   5       75.27       68.93      8.34 o 
   8   8   5       11.45       15.46      4.43 o 
   9   8   5        4.55        7.59      4.03 o 
  10   8   5        3.69       10.57      3.75 o 
  11   8   5       14.99       18.77     10.90 o 
   0   9   5      402.68      396.78     13.32 o 
   1   9   5      117.95      114.44      7.56 o 
   2   9   5       14.11       13.75      3.43 o 
   3   9   5       58.25       53.60      7.08 o 
   4   9   5       34.73       35.58      4.86 o 
   5   9   5        6.37       11.82      3.09 o 
   6   9   5        5.87       11.10      3.27 o 
   7   9   5       19.41       15.04      4.48 o 
   8   9   5        4.49        8.29      3.34 o 
   9   9   5       44.66       36.79      7.51 o 
  10   9   5        4.63       10.60      4.05 o 
   0  10   5       97.12       96.25     13.65 o 
   1  10   5       25.59       23.64      3.77 o 
   2  10   5       44.78       42.77      7.23 o 
   3  10   5      205.21      215.40      8.57 o 
   4  10   5       19.97       15.95      4.53 o 
   5  10   5       35.67       28.62      4.88 o 
   6  10   5      137.40      135.35     14.31 o 
   7  10   5       24.83       24.38      5.08 o 
   8  10   5        9.06       10.60      2.93 o 
   9  10   5        1.00        9.57      4.67 o 
   0  11   5        0.61       10.26      5.02 o 
   1  11   5       23.22       20.86      4.45 o 
   2  11   5        5.08        9.97      3.95 o 
   3  11   5       32.64       21.43      4.55 o 
   4  11   5      123.13      105.98     13.59 o 
   5  11   5        3.87        7.98      4.09 o 
   6  11   5       14.13       15.08      3.37 o 
   7  11   5       37.58       36.17      7.38 o 
   8  11   5       13.79       13.71      2.56 o 
   0  12   5        0.49       12.83      5.50 o 
   1  12   5       74.59       66.28     12.11 o 
   2  12   5       75.84       85.95     13.69 o 
   3  12   5        3.79        7.91      3.34 o 
   4  12   5       10.75       12.96      4.41 o 
   5  12   5       15.15       14.62      4.69 o 
   6  12   5        3.50       12.29      4.19 o 
   7  12   5        8.20        5.69      4.66 o 
   0  13   5       23.41       13.16      6.39 o 
   1  13   5       44.29       28.65      9.49 o 
   2  13   5       81.86       68.82     12.68 o 
   3  13   5       21.32       14.32      5.65 o 
   4  13   5        3.76        9.53      4.09 o 
   5  13   5        0.60        8.97      2.55 o 
   6  13   5       14.46       16.84      4.11 o 
   0  14   5        2.39       12.17      7.24 o 
   1  14   5       19.78        9.24      4.80 o 
   2  14   5       45.04       28.52      7.40 o 
   3  14   5       50.45       50.28      8.64 o 
   4  14   5        2.52        8.53      3.17 o 
   0   0   6        0.90       -0.23      2.98 o 
   1   0   6     2399.33     2364.75     15.93 o 
   2   0   6        7.13        7.90      2.11 o 
   3   0   6       36.05       29.61      3.46 o 
   4   0   6      212.46      236.54      8.53 o 
   5   0   6      697.28      730.22     13.08 o 
   6   0   6       40.82       40.01      4.32 o 
   7   0   6       17.12       16.55     12.48 o 
   8   0   6      313.57      338.24     38.56 o 
   9   0   6       34.21       39.47     10.34 o 
  10   0   6       15.59        9.10      7.27 o 
  11   0   6        4.38        7.01      8.96 o 
  12   0   6       11.26       40.21     10.47 o 
  13   0   6        3.30       10.78      4.47 o 
   0   1   6     7424.21     7210.89     45.16 o 
   1   1   6     1209.93     1165.60      6.78 o 
   2   1   6     1687.21     1669.98     12.80 o 
   3   1   6      371.46      377.12      7.88 o 
   4   1   6      301.73      301.58      6.90 o 
   5   1   6      278.31      302.81      5.85 o 
   6   1   6       75.78       78.83      5.68 o 
   7   1   6       35.57       32.93      5.88 o 
   8   1   6      250.32      248.95     16.01 o 
   9   1   6       26.29       35.43      6.41 o 
  10   1   6      153.45      152.99     15.78 o 
  11   1   6       10.10        9.43      5.04 o 
  12   1   6       10.45        9.73      4.56 o 
  13   1   6        5.04        7.50      5.33 o 
   0   2   6      869.46      840.78     11.74 o 
   1   2   6      956.95      922.78      8.40 o 
   2   2   6      533.47      512.71      8.51 o 
   3   2   6     1136.25     1184.27     12.30 o 
   4   2   6      781.88      793.75      9.87 o 
   5   2   6        9.48       11.31      1.69 o 
   6   2   6      132.51      136.06      4.31 o 
   7   2   6       34.70       38.49      5.30 o 
   8   2   6      130.99      126.05      6.98 o 
   9   2   6       85.55       76.21     11.42 o 
  10   2   6       13.82       17.52      4.75 o 
  11   2   6        1.75       14.26      5.50 o 
  12   2   6        3.64       11.16      5.35 o 
   0   3   6      306.02      307.45      6.26 o 
   1   3   6       89.30       89.58      3.24 o 
   2   3   6       27.06       32.64      3.40 o 
   3   3   6      322.46      349.52      5.72 o 
   4   3   6      159.20      174.99      4.14 o 
   5   3   6       44.60       45.56      3.64 o 
   6   3   6      227.00      235.23      8.37 o 
   7   3   6       41.28       39.73      4.13 o 
   8   3   6      239.24      241.61      8.87 o 
   9   3   6        6.76       14.13      3.86 o 
  10   3   6       35.28       29.57      4.84 o 
  11   3   6        1.33        1.52      3.96 o 
  12   3   6       11.49       13.40      4.74 o 
   0   4   6      720.30      737.14     15.41 o 
   1   4   6      285.36      295.06      6.14 o 
   2   4   6      155.42      164.42      5.98 o 
   3   4   6      191.22      170.11      4.13 o 
   4   4   6      214.11      214.62      6.29 o 
   5   4   6      113.85      104.17      6.19 o 
   6   4   6       39.78       41.37      4.18 o 
   7   4   6       64.31       60.26      4.47 o 
   8   4   6       50.37       53.46      5.86 o 
   9   4   6       82.63       87.98      9.57 o 
  10   4   6        6.48        7.55      2.48 o 
  11   4   6       52.98       35.89      8.70 o 
  12   4   6        5.88       11.63      3.55 o 
   0   5   6       73.73       83.24      4.80 o 
   1   5   6     1825.59     1959.49     24.10 o 
   2   5   6       53.29       60.55      5.88 o 
   3   5   6       98.06       88.98      3.47 o 
   4   5   6       47.95       50.09      3.75 o 
   5   5   6      181.89      164.01      6.98 o 
   6   5   6      356.71      366.30      7.77 o 
   7   5   6       91.66       84.29      7.53 o 
   8   5   6      118.23      109.73     10.09 o 
   9   5   6       16.04       18.98      3.94 o 
  10   5   6       11.27       13.14      4.76 o 
  11   5   6       54.14       40.15     10.46 o 
  12   5   6        1.31        6.34      6.09 o 
   0   6   6      118.30      126.16      5.74 o 
   1   6   6      625.05      633.83     10.66 o 
   2   6   6       31.23       38.40      4.15 o 
   3   6   6      303.88      304.86      8.43 o 
   4   6   6       38.68       44.14      3.53 o 
   5   6   6      182.43      194.37      9.56 o 
   6   6   6       35.70       41.41      4.51 o 
   7   6   6       93.95      101.61      6.88 o 
   8   6   6       26.75       25.23      4.76 o 
   9   6   6        9.71       10.28      3.50 o 
  10   6   6       17.43       20.39      5.00 o 
  11   6   6       17.35       17.97      4.93 o 
   0   7   6       44.44       53.82      7.46 o 
   1   7   6      278.79      264.85     12.07 o 
   2   7   6      219.27      202.69     10.59 o 
   3   7   6       21.51       24.93      5.29 o 
   4   7   6       39.35       41.35      5.82 o 
   5   7   6      596.19      609.59     13.75 o 
   6   7   6       21.65       17.67      4.40 o 
   7   7   6       91.25       81.87      8.31 o 
   8   7   6       20.97       13.99      3.16 o 
   9   7   6        4.11        9.22      4.14 o 
  10   7   6        2.72        7.58      4.51 o 
  11   7   6        1.86        4.82      7.08 o 
   0   8   6      120.16      110.90      8.05 o 
   1   8   6       75.99       76.29      5.76 o 
   2   8   6       42.32       40.53      5.43 o 
   3   8   6      142.65      162.17     10.14 o 
   4   8   6        9.12       12.93      2.64 o 
   5   8   6      186.80      213.02     13.22 o 
   6   8   6        0.28        9.90      3.32 o 
   7   8   6       93.02       70.98      9.66 o 
   8   8   6        9.26        8.49      2.86 o 
   9   8   6        4.63        7.28      3.39 o 
  10   8   6        1.60       14.89      5.72 o 
   0   9   6      143.06      144.96     13.80 o 
   1   9   6       19.52       19.76      3.81 o 
   2   9   6       15.73        9.07      3.54 o 
   3   9   6      140.83      150.65     11.33 o 
   4   9   6       19.95       11.98      2.77 o 
   5   9   6       15.12       11.40      3.36 o 
   6   9   6       66.79       66.06      9.53 o 
   7   9   6        9.48       12.62      3.91 o 
   8   9   6       10.66       13.90      3.96 o 
   9   9   6       38.12       28.27      7.22 o 
  10   9   6        7.08       14.56      5.58 o 
   0  10   6       14.44       24.78      6.59 o 
   1  10   6       11.69       13.04      4.30 o 
   2  10   6      201.67      205.04     12.60 o 
   3  10   6      123.02      103.08     10.10 o 
   4  10   6      150.23      148.16     14.86 o 
   5  10   6       62.96       49.71      7.11 o 
   6  10   6        6.45        9.78      4.60 o 
   7  10   6        1.22        6.73      2.11 o 
   8  10   6       48.21       49.06      7.16 o 
   9  10   6        0.64        4.97      2.79 o 
   0  11   6        2.68        9.92      4.56 o 
   1  11   6        2.86        5.00      2.88 o 
   2  11   6       36.02       39.32      7.52 o 
   3  11   6       24.76       21.39      5.52 o 
   4  11   6       13.90       17.28      3.78 o 
   5  11   6        5.78       10.00      3.15 o 
   6  11   6        8.58        9.42      2.39 o 
   7  11   6        8.19        6.67      3.01 o 
   8  11   6        1.56        8.55      3.53 o 
   0  12   6        2.75       19.72      9.05 o 
   1  12   6       64.08       47.76      8.34 o 
   2  12   6       73.79       69.09      9.49 o 
   3  12   6        1.87       10.92      3.10 o 
   4  12   6        0.15        9.66      2.89 o 
   5  12   6       30.94       19.56      5.99 o 
   6  12   6        7.63       15.35      3.99 o 
   7  12   6        0.70        8.46      4.48 o 
   0  13   6        0.79        7.47      4.26 o 
   1  13   6        1.17        7.41      3.40 o 
   2  13   6       13.08       15.75      4.05 o 
   3  13   6        3.98        8.48      2.72 o 
   4  13   6       26.39       24.20      4.94 o 
   5  13   6        1.77        8.61      3.34 o 
   0  14   6        0.21       16.85     18.28 o 
   1  14   6        4.87       12.01      4.69 o 
   2  14   6       12.95       12.09      5.23 o 
   3  14   6       19.25       18.27      5.85 o 
   1   0   7        1.98        4.50      1.94 o 
   2   0   7        0.82        1.71      2.57 o 
   3   0   7        1.64        4.53      2.11 o 
   4   0   7        3.85        5.44      2.05 o 
   5   0   7     1641.17     1768.34     29.04 o 
   6   0   7       31.33       32.79      4.00 o 
   7   0   7      346.12      396.34     31.19 o 
   8   0   7        7.34        5.76      6.97 o 
   9   0   7       26.10       22.14     10.48 o 
  10   0   7        8.72        9.03      8.11 o 
  11   0   7      133.45      125.76     31.49 o 
  12   0   7        3.82        4.61      4.43 o 
   0   1   7        7.27        6.71      2.09 o 
   1   1   7     2679.22     2748.80     23.45 o 
   2   1   7        8.44       10.53      2.05 o 
   3   1   7      319.64      307.29      4.88 o 
   4   1   7       42.33       38.71      4.41 o 
   5   1   7       20.08       13.90      2.15 o 
   6   1   7       16.42       16.22      1.85 o 
   7   1   7       93.48       95.30     10.34 o 
   8   1   7       24.23       27.53      5.15 o 
   9   1   7       17.83       12.67      5.53 o 
  10   1   7        9.10        5.70      3.71 o 
  11   1   7        8.69       12.73      5.21 o 
  12   1   7       24.67       25.30     10.01 o 
   0   2   7        9.24       11.88      2.55 o 
   1   2   7      136.75      140.16      3.61 o 
   2   2   7      734.29      736.05      8.66 o 
   3   2   7     2194.39     2437.20     13.49 o 
   4   2   7      251.23      264.44      7.64 o 
   5   2   7      111.50      115.61      5.79 o 
   6   2   7       18.30       19.23      2.06 o 
   7   2   7       13.58       10.98      2.65 o 
   8   2   7      342.04      324.55     11.76 o 
   9   2   7      404.68      406.65     15.46 o 
  10   2   7        5.57       15.35      4.25 o 
  11   2   7       13.30       13.70      6.07 o 
  12   2   7        6.16        7.70      4.75 o 
   0   3   7      319.06      319.59      7.14 o 
   1   3   7      183.61      177.48      4.41 o 
   2   3   7      138.40      149.25      3.95 o 
   3   3   7      401.58      486.99      6.06 o 
   4   3   7      150.38      172.44      4.32 o 
   5   3   7      170.54      174.81      4.79 o 
   6   3   7      559.61      545.65     10.97 o 
   7   3   7      115.39      117.32     12.72 o 
   8   3   7       27.15       25.15      5.11 o 
   9   3   7       59.29       38.30      7.83 o 
  10   3   7       57.63       50.33      8.61 o 
  11   3   7       18.68       23.80      7.77 o 
  12   3   7       13.97       13.13      4.83 o 
   0   4   7      877.64      885.90     10.18 o 
   1   4   7       77.33       84.25      5.31 o 
   2   4   7       17.27       20.64      2.66 o 
   3   4   7      199.56      205.17      5.14 o 
   4   4   7       12.66       13.47      2.37 o 
   5   4   7        1.84        4.13      1.77 o 
   6   4   7      238.29      225.16      6.66 o 
   7   4   7      161.26      169.52     13.85 o 
   8   4   7      106.91       88.20      6.61 o 
   9   4   7       10.22       10.78      3.66 o 
  10   4   7       58.89       41.34      7.04 o 
  11   4   7        3.19        9.35      5.02 o 
  12   4   7       14.87       12.76      5.85 o 
   0   5   7        2.36        1.29      1.16 o 
   1   5   7      511.52      535.08     14.47 o 
   2   5   7      246.11      241.84      6.82 o 
   3   5   7       76.00       91.06      3.79 o 
   4   5   7      233.62      224.03      5.06 o 
   5   5   7       11.85       16.99      2.51 o 
   6   5   7      158.35      151.25      7.70 o 
   7   5   7       30.03       21.89      3.71 o 
   8   5   7       97.61      100.20      9.70 o 
   9   5   7       25.50       16.60      5.39 o 
  10   5   7       16.65       19.74      3.77 o 
  11   5   7        0.92        5.28      4.72 o 
  12   5   7        8.52       21.82      9.31 o 
   0   6   7      163.77      148.78     12.07 o 
   1   6   7       73.48       78.32      5.59 o 
   2   6   7       12.89       12.44      2.36 o 
   3   6   7       50.83       62.38      7.17 o 
   4   6   7       59.28       66.71      8.94 o 
   5   6   7       59.55       51.76      4.69 o 
   6   6   7      106.95      118.35      7.53 o 
   7   6   7       13.08       14.50      3.01 o 
   8   6   7        5.33       10.35      3.10 o 
   9   6   7        1.69        5.97      3.10 o 
  10   6   7        4.47       13.37      3.65 o 
  11   6   7        8.68        7.92      5.79 o 
   0   7   7        8.62        5.49      2.06 o 
   1   7   7      320.23      346.43      6.94 o 
   2   7   7      105.58      111.34      7.54 o 
   3   7   7       16.43       16.73      3.88 o 
   4   7   7      108.16      108.82      7.94 o 
   5   7   7       52.96       48.33      5.24 o 
   6   7   7      379.85      377.03     11.89 o 
   7   7   7        9.20        8.93      2.90 o 
   8   7   7        0.50        5.35      3.30 o 
   9   7   7        2.21        8.54      6.14 o 
  10   7   7        8.58        9.81      3.44 o 
  11   7   7        6.02       11.41      6.83 o 
   0   8   7      177.31      184.24     12.62 o 
   1   8   7      178.15      178.29     10.00 o 
   2   8   7      170.24      171.44      8.24 o 
   3   8   7       22.63       28.27      4.78 o 
   4   8   7       29.91       25.22      4.64 o 
   5   8   7       70.03       63.93      7.62 o 
   6   8   7       73.24       65.21      7.55 o 
   7   8   7        5.97        6.90      2.59 o 
   8   8   7        6.80        8.99      3.21 o 
   9   8   7        6.75       12.22      3.83 o 
  10   8   7       21.69       15.42      5.47 o 
   0   9   7        3.78        7.20      2.77 o 
   1   9   7        2.34        7.30      3.56 o 
   2   9   7       26.70       25.57      4.04 o 
   3   9   7      509.15      551.94     17.10 o 
   4   9   7       45.24       32.99      5.90 o 
   5   9   7       17.49       15.97      3.23 o 
   6   9   7        1.46        7.38      2.33 o 
   7   9   7        9.85       11.91      3.28 o 
   8   9   7        4.80        8.28      3.41 o 
   9   9   7        3.57        6.93      3.55 o 
  10   9   7       10.86        7.86      4.21 o 
   0  10   7        7.96        7.89      5.19 o 
   1  10   7       12.38        7.75      3.87 o 
   2  10   7       56.53       49.43      6.94 o 
   3  10   7        7.99        9.11      3.30 o 
   4  10   7       57.22       58.68      6.48 o 
   5  10   7       44.22       33.12      6.48 o 
   6  10   7       17.97       11.63      3.26 o 
   7  10   7       23.02       17.16      3.99 o 
   8  10   7        0.51        9.15      4.91 o 
   9  10   7        1.90        7.36      3.83 o 
   0  11   7       15.33       10.36      4.95 o 
   1  11   7       13.53       16.44      5.79 o 
   2  11   7       42.36       31.01      6.62 o 
   3  11   7       84.61       81.13     13.98 o 
   4  11   7        9.41       13.04      2.64 o 
   5  11   7       46.40       40.49      8.30 o 
   6  11   7        4.65        7.81      2.39 o 
   7  11   7        8.78       17.10      4.23 o 
   8  11   7       13.64       10.62      3.01 o 
   0  12   7        9.63        7.87      6.00 o 
   1  12   7       14.58       13.98      3.85 o 
   2  12   7       19.86       15.49      5.19 o 
   3  12   7        5.68       10.95      4.20 o 
   4  12   7        7.45       13.57      3.85 o 
   5  12   7        6.02       12.61      4.18 o 
   6  12   7        1.79        9.82      3.33 o 
   7  12   7       15.38       16.42      6.85 o 
   0  13   7        0.03        6.08      4.67 o 
   1  13   7        4.96        8.34      3.15 o 
   2  13   7       24.83       18.51      4.80 o 
   3  13   7       17.30       15.05      5.10 o 
   4  13   7        3.17        7.15      3.54 o 
   5  13   7       16.29       11.87      4.59 o 
   0  14   7       29.83       18.56      9.08 o 
   1  14   7       15.29       18.10      4.78 o 
   2  14   7       16.95        8.81      4.21 o 
   1   0   8     1531.27     1577.67     25.27 o 
   2   0   8     2719.78     2855.90     34.95 o 
   3   0   8        4.63       10.04      2.62 o 
   4   0   8     1566.20     1582.63     23.38 o 
   5   0   8      192.23      196.10      9.11 o 
   6   0   8       66.55       61.07      5.89 o 
   7   0   8       51.33       52.15     14.14 o 
   8   0   8      188.54      205.83     35.44 o 
   9   0   8       29.48       34.94     12.30 o 
  10   0   8      102.37      136.00     28.11 o 
  11   0   8        0.64       10.74      5.65 o 
  12   0   8        0.35        5.66     11.60 o 
   0   1   8        1.18        6.59      3.95 o 
   1   1   8      204.52      212.84      5.38 o 
   2   1   8      878.84      913.76     10.01 o 
   3   1   8       21.74       29.31      3.76 o 
   4   1   8       98.12      112.86      5.48 o 
   5   1   8      119.45      125.08      4.94 o 
   6   1   8      129.28      139.23      4.99 o 
   7   1   8      205.52      202.30      9.73 o 
   8   1   8      157.52      183.33     16.01 o 
   9   1   8       37.58       29.22      5.45 o 
  10   1   8      137.22      149.16     13.72 o 
  11   1   8       36.07       28.41      6.94 o 
  12   1   8        0.80        2.34      5.12 o 
   0   2   8       29.16       30.54      5.00 o 
   1   2   8       81.23       84.31      6.13 o 
   2   2   8     1695.00     1812.93     11.61 o 
   3   2   8       60.94       67.00      5.34 o 
   4   2   8      368.01      362.27      7.19 o 
   5   2   8        7.58        7.34      1.89 o 
   6   2   8       14.92        9.93      2.13 o 
   7   2   8       35.87       39.90      5.64 o 
   8   2   8       18.51       22.23      6.75 o 
   9   2   8       35.79       31.73      7.00 o 
  10   2   8       35.59       30.55      4.90 o 
  11   2   8       19.12       19.72      7.92 o 
  12   2   8       10.79       17.49      4.97 o 
   0   3   8      506.18      507.85     11.47 o 
   1   3   8       37.41       38.49      3.95 o 
   2   3   8      250.51      261.51      4.64 o 
   3   3   8      216.28      248.44      7.35 o 
   4   3   8      192.21      204.97      5.31 o 
   5   3   8      139.36      146.58      6.30 o 
   6   3   8      136.73      150.32      6.24 o 
   7   3   8      191.77      193.31      8.84 o 
   8   3   8       21.42       15.72      4.44 o 
   9   3   8       29.05       20.36      5.22 o 
  10   3   8       14.27       15.97      5.01 o 
  11   3   8        2.91        6.89      4.71 o 
  12   3   8       11.52       20.96      5.26 o 
   0   4   8       25.41       28.83      4.66 o 
   1   4   8      169.83      185.95      5.35 o 
   2   4   8       24.02       26.89      3.27 o 
   3   4   8      446.74      482.71      9.70 o 
   4   4   8       29.40       31.24      3.20 o 
   5   4   8      106.20      112.37      5.80 o 
   6   4   8      155.28      154.37      6.56 o 
   7   4   8      158.40      153.81      9.27 o 
   8   4   8        6.86        7.32      2.55 o 
   9   4   8        7.14        9.96      2.72 o 
  10   4   8       45.14       35.74      7.49 o 
  11   4   8       17.11       26.60      6.44 o 
  12   4   8        0.65       17.29      7.80 o 
   0   5   8        5.30        5.08      1.84 o 
   1   5   8       12.76       14.83      2.30 o 
   2   5   8      345.09      344.25     10.74 o 
   3   5   8      139.84      143.16      6.74 o 
   4   5   8      116.79      113.69      6.62 o 
   5   5   8      360.68      373.94      8.98 o 
   6   5   8       46.71       49.22      5.90 o 
   7   5   8      312.34      335.86     13.37 o 
   8   5   8      118.64      121.79     10.59 o 
   9   5   8        8.33       13.34      4.32 o 
  10   5   8       17.28       17.87      4.81 o 
  11   5   8       24.19       14.31      8.09 o 
   0   6   8       11.36        8.69      2.33 o 
   1   6   8       92.21      101.91      7.20 o 
   2   6   8       44.40       41.25      5.30 o 
   3   6   8       96.34      107.84     11.18 o 
   4   6   8       39.38       40.76      5.35 o 
   5   6   8      103.11      111.37      8.44 o 
   6   6   8       18.90       20.22      3.49 o 
   7   6   8       48.61       60.70      7.42 o 
   8   6   8       68.10       55.20      9.99 o 
   9   6   8        4.70        8.21      3.89 o 
  10   6   8       13.20       11.90      4.55 o 
  11   6   8        2.40        7.72      4.89 o 
   0   7   8       73.53       69.35      8.25 o 
   1   7   8      160.16      178.75      6.37 o 
   2   7   8       76.58       67.26      7.72 o 
   3   7   8       23.25       35.44      5.62 o 
   4   7   8      135.76      144.44     15.61 o 
   5   7   8       50.75       50.16      4.99 o 
   6   7   8       79.09       50.29      6.21 o 
   7   7   8       49.28       60.60      7.05 o 
   8   7   8       11.42       11.15      3.23 o 
   9   7   8       13.92       16.09      4.47 o 
  10   7   8        1.52        6.48      3.73 o 
  11   7   8        2.52        4.69      4.16 o 
   0   8   8       38.48       25.74      9.17 o 
   1   8   8      485.30      496.40     11.48 o 
   2   8   8       97.86      109.42      9.47 o 
   3   8   8       17.90       15.17      3.92 o 
   4   8   8       22.40       22.37      4.03 o 
   5   8   8       23.42       23.31      4.47 o 
   6   8   8       87.34       62.98      7.92 o 
   7   8   8        3.82        6.19      2.25 o 
   8   8   8        2.54        8.71      2.37 o 
   9   8   8        6.96       13.85      4.51 o 
  10   8   8       13.14       10.00      3.10 o 
   0   9   8       16.73       27.09      7.52 o 
   1   9   8       59.15       49.60      6.24 o 
   2   9   8        2.56        8.16      2.09 o 
   3   9   8      228.97      235.76     12.87 o 
   4   9   8       78.20       78.67     10.64 o 
   5   9   8       34.80       32.13      6.63 o 
   6   9   8        3.74        7.99      2.60 o 
   7   9   8       15.44       11.12      3.99 o 
   8   9   8        7.74        9.82      3.36 o 
   9   9   8        1.88        6.46      3.25 o 
   0  10   8       16.74       17.25      5.92 o 
   1  10   8       72.95       69.27      8.78 o 
   2  10   8        9.88       13.00      3.43 o 
   3  10   8       24.93       16.60      4.68 o 
   4  10   8       19.52       20.83      4.65 o 
   5  10   8        3.70        6.32      3.12 o 
   6  10   8        5.63       12.46      3.24 o 
   7  10   8        1.94       11.92      3.33 o 
   8  10   8       21.79       18.76      5.15 o 
   9  10   8       26.36       26.88      7.01 o 
   0  11   8        0.02        5.30      3.65 o 
   1  11   8       52.23       60.22      8.92 o 
   2  11   8       16.13       19.98      4.77 o 
   3  11   8       10.07       12.96      4.55 o 
   4  11   8       39.47       32.67      5.88 o 
   5  11   8        9.76        9.34      4.36 o 
   6  11   8       10.95        7.58      3.58 o 
   7  11   8        2.32       10.94      3.05 o 
   8  11   8       23.73       17.85      6.77 o 
   0  12   8       22.78       26.42      9.41 o 
   1  12   8       45.66       41.59      7.88 o 
   2  12   8       12.53       13.01      4.01 o 
   3  12   8        4.58        7.20      3.26 o 
   4  12   8       40.17       37.74      7.86 o 
   5  12   8       28.04       26.23      5.50 o 
   6  12   8       20.22       15.99      3.59 o 
   0  13   8       35.73       28.79      9.40 o 
   1  13   8       23.67       26.58      5.95 o 
   2  13   8        8.68        9.38      2.90 o 
   3  13   8       12.62       12.80      3.70 o 
   4  13   8        6.26        5.55      2.21 o 
   5  13   8        8.08       11.63      5.46 o 
   0  14   8        0.49        4.75      3.48 o 
   1  14   8        1.12        8.29      3.45 o 
   1   0   9      222.16      199.92      8.78 o 
   2   0   9      873.88      938.59     18.75 o 
   3   0   9      144.14      146.19     12.63 o 
   4   0   9        5.85        6.88      2.12 o 
   5   0   9      120.86      119.93      7.90 o 
   6   0   9        4.15        5.51      3.80 o 
   7   0   9       39.89       24.25      6.84 o 
   8   0   9      108.31       96.72     35.25 o 
   9   0   9       27.51       22.47     12.40 o 
  10   0   9       25.02       28.50     11.53 o 
  11   0   9        4.40       28.25      7.54 o 
  12   0   9        3.22       14.83      5.42 o 
   0   1   9     3506.14     3770.24     33.72 o 
   1   1   9      162.88      163.75      5.59 o 
   2   1   9      229.52      219.85      5.73 o 
   3   1   9      273.13      278.79      9.42 o 
   4   1   9       89.47       84.60      6.75 o 
   5   1   9       45.71       44.29      4.95 o 
   6   1   9      112.93      108.51      6.35 o 
   7   1   9      129.88      139.69      6.71 o 
   8   1   9      118.64      130.89     18.95 o 
   9   1   9       33.83       30.02      7.20 o 
  10   1   9       46.38       47.60      8.81 o 
  11   1   9       16.28       21.79      7.05 o 
  12   1   9        3.29        7.70      3.10 o 
   0   2   9      190.18      187.66      5.79 o 
   1   2   9      433.36      396.81      7.26 o 
   2   2   9       22.10       23.24      2.49 o 
   3   2   9      627.38      684.71     10.42 o 
   4   2   9        6.32        7.77      2.39 o 
   5   2   9       16.65       14.28      2.94 o 
   6   2   9        1.99        4.25      1.01 o 
   7   2   9        6.54        6.92      1.92 o 
   8   2   9       61.88       59.60      8.47 o 
   9   2   9      131.57      131.67     14.00 o 
  10   2   9        0.49        7.54      4.13 o 
  11   2   9        7.12       10.06      4.66 o 
  12   2   9        2.96        6.85      2.24 o 
   0   3   9        5.75        5.08      2.45 o 
   1   3   9      949.72     1002.73      9.61 o 
   2   3   9     1021.87     1033.67     13.40 o 
   3   3   9        0.36        3.34      2.41 o 
   4   3   9       35.26       31.37      3.09 o 
   5   3   9       99.70      109.00      5.26 o 
   6   3   9      259.27      271.96      7.15 o 
   7   3   9       16.42       14.06      3.11 o 
   8   3   9       21.29       20.14      4.91 o 
   9   3   9       43.73       40.93      7.19 o 
  10   3   9       14.88       12.89      3.19 o 
  11   3   9       10.03       14.58      3.95 o 
  12   3   9       11.31       13.32      3.72 o 
   0   4   9     1577.18     1605.14     25.06 o 
   1   4   9      168.46      153.43      4.06 o 
   2   4   9      295.19      328.56      6.85 o 
   3   4   9      276.10      278.68      6.59 o 
   4   4   9      136.46      140.74      7.96 o 
   5   4   9      183.72      188.36      9.10 o 
   6   4   9       20.64       19.88      3.27 o 
   7   4   9      253.18      264.33      7.56 o 
   8   4   9       40.78       38.35      6.57 o 
   9   4   9      114.96      125.38     13.18 o 
  10   4   9       15.13       12.28      4.17 o 
  11   4   9        6.07       10.67      9.55 o 
   0   5   9      323.00      336.97      8.89 o 
   1   5   9       98.29       97.61      5.65 o 
   2   5   9       25.13       26.07      2.51 o 
   3   5   9       42.30       36.57      3.34 o 
   4   5   9       91.38       88.46      6.37 o 
   5   5   9      114.39      107.28      7.89 o 
   6   5   9       96.12       90.67      6.68 o 
   7   5   9       55.59       54.65      6.90 o 
   8   5   9       21.89       23.89      4.50 o 
   9   5   9       31.13       24.75      5.98 o 
  10   5   9       11.15       13.95      6.01 o 
  11   5   9        1.25       10.87      5.70 o 
   0   6   9        5.92        5.88      3.43 o 
   1   6   9       37.35       36.92      3.86 o 
   2   6   9      149.50      153.42      8.35 o 
   3   6   9       57.08       54.23      5.65 o 
   4   6   9       49.11       43.30      7.65 o 
   5   6   9      156.31      153.40      8.06 o 
   6   6   9       58.70       55.32      7.03 o 
   7   6   9       67.86       54.64      7.53 o 
   8   6   9        1.74       11.26      4.33 o 
   9   6   9        4.49        9.96      3.45 o 
  10   6   9        4.05        5.37      2.77 o 
  11   6   9       13.66       13.98      8.27 o 
   0   7   9      340.92      344.06     28.12 o 
   1   7   9       77.66       71.75      5.02 o 
   2   7   9      135.96      118.63     11.61 o 
   3   7   9      158.85      166.79     13.90 o 
   4   7   9      340.81      383.54     21.21 o 
   5   7   9      271.74      267.10     12.26 o 
   6   7   9       47.72       36.37      6.74 o 
   7   7   9        3.40        7.33      2.51 o 
   8   7   9       14.19       13.03      2.91 o 
   9   7   9       19.44       22.84      6.55 o 
  10   7   9       14.59       12.81      4.69 o 
   0   8   9      172.70      182.44     18.49 o 
   1   8   9       42.05       42.41      6.06 o 
   2   8   9      141.09      136.22      8.11 o 
   3   8   9       86.34       90.41     10.42 o 
   4   8   9      125.28      132.59     12.46 o 
   5   8   9      220.05      236.91     11.73 o 
   6   8   9        6.45       10.28      3.39 o 
   7   8   9       49.15       37.87      7.86 o 
   8   8   9        9.98       20.22      4.07 o 
   9   8   9        5.64       11.04      3.99 o 
  10   8   9        6.17       11.24      4.51 o 
   0   9   9       36.60       49.87      9.46 o 
   1   9   9       17.37       23.63      6.08 o 
   2   9   9       15.50       16.87      7.10 o 
   3   9   9      176.97      207.77     13.87 o 
   4   9   9       28.71       25.64      4.67 o 
   5   9   9       16.08       15.12      3.02 o 
   6   9   9       16.85       18.30      3.82 o 
   7   9   9        3.24        8.12      2.68 o 
   8   9   9        5.22        9.85      3.02 o 
   9   9   9        6.71        7.45      4.15 o 
   0  10   9       26.28       31.65      8.84 o 
   1  10   9       98.84      106.62     13.43 o 
   2  10   9       14.65       19.20      5.06 o 
   3  10   9      109.26       99.89     15.46 o 
   4  10   9       41.55       37.63      6.60 o 
   5  10   9       10.83       11.98      2.73 o 
   6  10   9        0.82        4.87      2.35 o 
   7  10   9        2.37        6.33      2.79 o 
   8  10   9        7.18        7.11      2.57 o 
   0  11   9       75.67       83.47     19.87 o 
   1  11   9       12.82       13.92      4.03 o 
   2  11   9       53.11       58.09      8.89 o 
   3  11   9       36.31       27.39      5.53 o 
   4  11   9        8.22        9.80      3.43 o 
   5  11   9       11.20       14.36      3.64 o 
   6  11   9       12.22       12.55      3.47 o 
   7  11   9        3.19        9.43      2.61 o 
   0  12   9       26.48       27.93      9.08 o 
   1  12   9       55.32       61.20     10.88 o 
   2  12   9        9.25       13.59      5.80 o 
   3  12   9       11.64       12.83      4.02 o 
   4  12   9        2.62       11.82      3.86 o 
   5  12   9        9.39        9.20      2.72 o 
   6  12   9        4.80        7.85      4.15 o 
   0  13   9        1.26        7.54      4.82 o 
   1  13   9        3.79        7.17      3.64 o 
   2  13   9       23.60       16.73      5.45 o 
   3  13   9        9.95       14.93      4.16 o 
   4  13   9        2.68        7.11      2.39 o 
   0   0  10     1909.35     1910.67     37.37 o 
   1   0  10      126.43      110.54     10.26 o 
   2   0  10       99.78      105.56     16.02 o 
   3   0  10        1.27        7.19      2.99 o 
   4   0  10      178.60      161.39     13.28 o 
   5   0  10       53.08       45.25      7.49 o 
   6   0  10      872.21      896.94     29.02 o 
   7   0  10       10.28       10.86      4.20 o 
   8   0  10       81.94       81.30     14.84 o 
   9   0  10       13.78       15.48      6.38 o 
  10   0  10        5.58        8.02      5.98 o 
  11   0  10        0.79       19.00     13.70 o 
  12   0  10        2.30       15.32      8.42 o 
   0   1  10      519.93      563.84     30.90 o 
   1   1  10      230.85      248.85      7.47 o 
   2   1  10      148.99      161.47      9.14 o 
   3   1  10       43.67       58.90      6.78 o 
   4   1  10      132.85      146.21      7.24 o 
   5   1  10        5.54        4.37      2.17 o 
   6   1  10      288.51      288.38     11.93 o 
   7   1  10      106.29       99.56      9.12 o 
   8   1  10      111.01      118.99     19.31 o 
   9   1  10       22.10       23.44      7.34 o 
  10   1  10        7.93       10.71      5.52 o 
  11   1  10        5.72       13.32      5.44 o 
  12   1  10       12.65       11.51      6.42 o 
   0   2  10     1182.95     1165.78     22.63 o 
   1   2  10     1000.02     1047.28     13.73 o 
   2   2  10      394.10      399.49      9.74 o 
   3   2  10      376.00      407.86      9.72 o 
   4   2  10      292.90      294.63      8.28 o 
   5   2  10       12.58       13.39      2.51 o 
   6   2  10       71.74       77.89      7.12 o 
   7   2  10       73.36       67.64      8.38 o 
   8   2  10        5.91       12.17      3.60 o 
   9   2  10       26.22       24.80      4.69 o 
  10   2  10        4.82        9.28      3.91 o 
  11   2  10        5.93       11.67      5.43 o 
  12   2  10        0.55        1.69      3.43 o 
   0   3  10       97.52       94.28      6.61 o 
   1   3  10      465.53      459.85      7.71 o 
   2   3  10      496.66      482.25      8.76 o 
   3   3  10      116.67       93.33      7.82 o 
   4   3  10      199.04      199.46      6.57 o 
   5   3  10       33.71       33.26      4.37 o 
   6   3  10       23.64       14.06      2.08 o 
   7   3  10      197.28      187.89     12.35 o 
   8   3  10        7.00       10.46      2.85 o 
   9   3  10       23.43       20.93      6.03 o 
  10   3  10        5.56        9.35      3.12 o 
  11   3  10        0.44        8.54      3.13 o 
   0   4  10       55.49       50.46      6.64 o 
   1   4  10       18.10       12.85      1.69 o 
   2   4  10      146.83      158.97      6.40 o 
   3   4  10      243.02      257.35      7.38 o 
   4   4  10      130.52      155.50      8.62 o 
   5   4  10      248.78      246.41      8.19 o 
   6   4  10        7.04       11.39      2.73 o 
   7   4  10       49.82       42.31      5.49 o 
   8   4  10       18.17       18.22      4.41 o 
   9   4  10       23.21       22.21      5.00 o 
  10   4  10       37.49       28.07      7.45 o 
  11   4  10        6.31       18.30      6.05 o 
   0   5  10       12.91        9.80      2.58 o 
   1   5  10       60.56       68.49      4.45 o 
   2   5  10      201.97      201.54      7.85 o 
   3   5  10       59.83       64.80      5.35 o 
   4   5  10       37.84       29.12      3.48 o 
   5   5  10       68.46       73.20      7.52 o 
   6   5  10       54.78       52.51      5.85 o 
   7   5  10      109.54      107.20     10.66 o 
   8   5  10        5.99        6.17      3.79 o 
   9   5  10      123.08      105.59     17.57 o 
  10   5  10       17.95       15.19      4.84 o 
  11   5  10        1.90        7.22      2.93 o 
   0   6  10        3.64        3.72      2.08 o 
   1   6  10       11.76       10.03      2.23 o 
   2   6  10       23.41       27.56      4.14 o 
   3   6  10      255.84      250.59     10.44 o 
   4   6  10      102.58      108.32     10.53 o 
   5   6  10       22.55       26.51      5.33 o 
   6   6  10       39.68       39.85      5.70 o 
   7   6  10       20.75       16.57      4.54 o 
   8   6  10        8.30       14.02      3.82 o 
   9   6  10       10.37       13.55      5.29 o 
  10   6  10        9.48       12.29      4.04 o 
  11   6  10       15.17       12.14      5.86 o 
   0   7  10        1.76        2.63      4.10 o 
   1   7  10      401.79      409.24     12.18 o 
   2   7  10      135.03      145.99     13.26 o 
   3   7  10      147.71      150.64     14.42 o 
   4   7  10       63.21       55.67      5.76 o 
   5   7  10       46.11       42.26      7.39 o 
   6   7  10       11.04       14.61      3.79 o 
   7   7  10       27.83       24.31      4.29 o 
   8   7  10       49.26       43.83      7.27 o 
   9   7  10       18.80       24.35      5.34 o 
  10   7  10        5.07        7.45      2.46 o 
   0   8  10      214.97      238.90     13.34 o 
   1   8  10      160.66      149.10     12.85 o 
   2   8  10       30.66       36.06      5.53 o 
   3   8  10      115.52      103.79     13.28 o 
   4   8  10       21.00       19.61      3.89 o 
   5   8  10       39.01       35.77      5.31 o 
   6   8  10        3.12        5.88      2.59 o 
   7   8  10        9.08       11.71      3.35 o 
   8   8  10        1.23       11.33      4.49 o 
   9   8  10        2.93       10.28      3.20 o 
   0   9  10        7.40       16.33      6.50 o 
   1   9  10      190.70      218.66     15.03 o 
   2   9  10       45.95       40.88      6.81 o 
   3   9  10        0.83       10.00      2.76 o 
   4   9  10       96.89       84.10      8.80 o 
   5   9  10       35.63       29.51      5.27 o 
   6   9  10       51.04       39.65      5.90 o 
   7   9  10        2.42        7.68      2.95 o 
   8   9  10        1.89        8.05      2.86 o 
   9   9  10        8.86        8.87      3.69 o 
   0  10  10      155.82      137.98     26.21 o 
   1  10  10       53.89       54.75      7.82 o 
   2  10  10      154.57      173.25     17.58 o 
   3  10  10       24.58       28.30      7.28 o 
   4  10  10       17.36       18.81      4.82 o 
   5  10  10       17.04       10.90      3.22 o 
   6  10  10       23.23       20.84      4.21 o 
   7  10  10        4.95       12.59      3.28 o 
   8  10  10        1.56       10.19      3.92 o 
   0  11  10       67.04       62.16     12.88 o 
   1  11  10       28.72       23.24      6.97 o 
   2  11  10       18.84       20.14      5.46 o 
   3  11  10       47.26       44.48      8.27 o 
   4  11  10       30.46       31.30      6.49 o 
   5  11  10       16.90       15.73      4.33 o 
   6  11  10       32.69       33.96      6.15 o 
   7  11  10        1.19        6.49      3.22 o 
   0  12  10        1.90       14.12      5.54 o 
   1  12  10       69.67       65.80      8.62 o 
   2  12  10       12.39        8.98      3.44 o 
   3  12  10        1.98        9.33      4.71 o 
   4  12  10       16.73       14.39      4.65 o 
   5  12  10        8.32        8.31      2.09 o 
   0  13  10       38.43       31.82     13.80 o 
   1  13  10        1.07        5.68      3.29 o 
   2  13  10       60.54       52.65      9.75 o 
   3  13  10        6.44        9.92      3.46 o 
   1   0  11      441.12      390.24     15.87 o 
   2   0  11      137.64      135.68     27.08 o 
   3   0  11        1.40       10.78      4.14 o 
   4   0  11       80.62       74.11     13.75 o 
   5   0  11        0.41        8.55      3.87 o 
   6   0  11       43.31       45.64      7.58 o 
   7   0  11        3.71        4.75      1.62 o 
   8   0  11      158.67      117.92     25.92 o 
   9   0  11       15.68       12.89      7.06 o 
  10   0  11        0.02        8.29      5.13 o 
  11   0  11       32.79       21.13      8.34 o 
   0   1  11        8.95       14.74      5.23 o 
   1   1  11      605.32      650.94     12.92 o 
   2   1  11      256.36      237.73      8.03 o 
   3   1  11      139.69      149.51     11.28 o 
   4   1  11       30.14       28.02      5.36 o 
   5   1  11       88.81       83.62      9.43 o 
   6   1  11      222.85      216.49     10.54 o 
   7   1  11       65.39       54.32      8.22 o 
   8   1  11       56.82       46.96     10.29 o 
   9   1  11       40.22       45.69      9.41 o 
  10   1  11       17.82       17.12      4.71 o 
  11   1  11        6.27       11.48      6.29 o 
   0   2  11      201.85      188.09     10.03 o 
   1   2  11        7.54        5.39      1.84 o 
   2   2  11      145.78      141.20      8.04 o 
   3   2  11       68.48       55.37      7.51 o 
   4   2  11      288.59      306.70      8.18 o 
   5   2  11       27.32       25.84      4.80 o 
   6   2  11       74.53       75.47      9.62 o 
   7   2  11      140.41      155.34     12.31 o 
   8   2  11        2.30       11.64      3.14 o 
   9   2  11        0.98        7.68      3.46 o 
  10   2  11        5.63        6.13      3.32 o 
  11   2  11       34.70       29.34      8.54 o 
   0   3  11      194.84      196.12     13.25 o 
   1   3  11      181.60      175.30      8.06 o 
   2   3  11       53.14       66.77      5.95 o 
   3   3  11      170.43      182.68      6.37 o 
   4   3  11       74.35       89.10      6.58 o 
   5   3  11       53.17       48.45      5.71 o 
   6   3  11       17.41       16.38      3.41 o 
   7   3  11       72.37       62.71      7.57 o 
   8   3  11       22.76       20.80      5.09 o 
   9   3  11        1.75       10.64      4.09 o 
  10   3  11        3.49        7.33      2.08 o 
  11   3  11        0.53        5.27      5.56 o 
   0   4  11       42.56       45.68     11.32 o 
   1   4  11      126.47      128.46      5.30 o 
   2   4  11       30.39       26.63      4.38 o 
   3   4  11      269.19      284.59      9.86 o 
   4   4  11       84.09       73.27      6.05 o 
   5   4  11       30.74       25.66      3.57 o 
   6   4  11      127.77      151.33     12.73 o 
   7   4  11      183.86      175.33     13.20 o 
   8   4  11       84.18       75.67     10.76 o 
   9   4  11        5.97        4.78      4.41 o 
  10   4  11        9.46       11.89      4.00 o 
  11   4  11        0.93       17.20      5.35 o 
   0   5  11      174.15      175.46      7.89 o 
   1   5  11       18.06       19.32      2.59 o 
   2   5  11       47.79       54.29      5.54 o 
   3   5  11      259.77      237.84      8.70 o 
   4   5  11       85.81       85.87      6.68 o 
   5   5  11      287.29      283.22      9.42 o 
   6   5  11       28.90       20.69      3.94 o 
   7   5  11        6.55        8.21      3.95 o 
   8   5  11       16.87       21.38      6.64 o 
   9   5  11       59.61       60.86     11.49 o 
  10   5  11        1.02       11.07      3.31 o 
  11   5  11        2.99       12.28      4.00 o 
   0   6  11       52.24       49.90      6.67 o 
   1   6  11      209.09      204.36      6.54 o 
   2   6  11        3.63        8.55      2.55 o 
   3   6  11      162.55      180.34     15.25 o 
   4   6  11      167.60      161.07      9.09 o 
   5   6  11        7.18        9.68      3.39 o 
   6   6  11        6.33        9.97      2.86 o 
   7   6  11       34.97       25.54      5.54 o 
   8   6  11        1.54        7.86      3.49 o 
   9   6  11       10.14        7.77      3.48 o 
  10   6  11       10.10       17.29      5.79 o 
   0   7  11       67.62       66.42     13.27 o 
   1   7  11      234.02      245.58     12.21 o 
   2   7  11      279.05      269.80     12.21 o 
   3   7  11       51.26       43.34      6.15 o 
   4   7  11       33.20       29.02      4.90 o 
   5   7  11       10.49       11.31      3.43 o 
   6   7  11       22.12       12.85      3.97 o 
   7   7  11       12.91       13.70      3.98 o 
   8   7  11        1.44       11.78      3.93 o 
   9   7  11       20.25       13.67      5.34 o 
  10   7  11        3.22        9.76      2.65 o 
   0   8  11       19.85       36.27     10.04 o 
   1   8  11      171.81      194.23     13.70 o 
   2   8  11      137.53      153.75      8.10 o 
   3   8  11      138.77      137.52     13.36 o 
   4   8  11       20.33       17.36      3.76 o 
   5   8  11       89.59       93.14     10.54 o 
   6   8  11       14.41       10.44      2.87 o 
   7   8  11       48.20       36.87      6.78 o 
   8   8  11       29.27       21.92      6.04 o 
   9   8  11        0.24        7.17      3.19 o 
   0   9  11        2.65       12.97      4.48 o 
   1   9  11       35.22       21.83      6.13 o 
   2   9  11       16.85       17.79      4.01 o 
   3   9  11        7.66       15.72      4.96 o 
   4   9  11        0.30        7.60      2.45 o 
   5   9  11       15.88       15.35      4.12 o 
   6   9  11        0.47        6.82      2.51 o 
   7   9  11        6.86       11.95      3.60 o 
   8   9  11        4.84       11.28      3.28 o 
   0  10  11       13.24       13.72      8.69 o 
   1  10  11       60.91       48.39      7.56 o 
   2  10  11        6.38       12.15      4.32 o 
   3  10  11       30.79       32.69      5.56 o 
   4  10  11       33.66       34.26      9.99 o 
   5  10  11        5.75        8.46      3.98 o 
   6  10  11        1.48        8.13      2.43 o 
   7  10  11       23.12       15.08      5.90 o 
   0  11  11        3.73       17.50      6.92 o 
   1  11  11        2.19        8.32      4.63 o 
   2  11  11       59.96       58.87      8.38 o 
   3  11  11        6.49        9.04      3.86 o 
   4  11  11       17.92       13.62      3.87 o 
   5  11  11        4.46        8.12      3.55 o 
   6  11  11        8.36        8.46      3.54 o 
   0  12  11        3.31        7.55      9.24 o 
   1  12  11       22.16       15.24      5.10 o 
   2  12  11       15.46       13.27      4.94 o 
   3  12  11        6.03       11.97      3.98 o 
   4  12  11       12.65       12.96      4.34 o 
   5  12  11       19.54       16.17      4.33 o 
   0  13  11       38.19       20.55      9.97 o 
   1  13  11        9.56        6.67      2.79 o 
   2  13  11       18.29       11.35      3.56 o 
   0   0  12        6.04        3.67      5.83 o 
   1   0  12       21.23       30.16      7.83 o 
   2   0  12       15.68        4.68      7.72 o 
   3   0  12      311.79      288.71     28.92 o 
   4   0  12        8.61        7.33      3.15 o 
   5   0  12      109.01      142.38     10.18 o 
   6   0  12       41.43       52.27      8.02 o 
   7   0  12      258.09      242.68     46.42 o 
   8   0  12       91.12       90.34     24.37 o 
   9   0  12        9.02       17.16      9.54 o 
  10   0  12        0.51        9.15     10.94 o 
  11   0  12        2.25        7.55      3.67 o 
   0   1  12      206.65      172.76     26.50 o 
   1   1  12        3.01        2.06      2.36 o 
   2   1  12       25.62       20.10      3.97 o 
   3   1  12       33.11       45.63      5.12 o 
   4   1  12      196.84      211.08     14.90 o 
   5   1  12      613.09      670.95     18.62 o 
   6   1  12       39.19       39.12      4.99 o 
   7   1  12       47.30       40.32      7.07 o 
   8   1  12      109.96      101.22     20.50 o 
   9   1  12        5.45       10.96      3.34 o 
  10   1  12        3.00        5.68      2.18 o 
  11   1  12        5.52       10.21      2.61 o 
   0   2  12      149.71      160.36     15.71 o 
   1   2  12      288.78      302.81     10.01 o 
   2   2  12      380.72      359.81      9.79 o 
   3   2  12      137.15      140.74     12.00 o 
   4   2  12      945.07      958.21     19.39 o 
   5   2  12       40.39       34.51      5.49 o 
   6   2  12      143.29      150.43     15.48 o 
   7   2  12       39.87       29.88      5.62 o 
   8   2  12       13.24       13.61      3.98 o 
   9   2  12       30.77       24.88      5.07 o 
  10   2  12        6.45        7.51      2.82 o 
  11   2  12        3.96        7.30      4.01 o 
   0   3  12       32.17       22.65      6.61 o 
   1   3  12       67.77       61.21      7.12 o 
   2   3  12      183.06      189.26     12.03 o 
   3   3  12       17.26       28.44      4.57 o 
   4   3  12      134.47      126.47      9.02 o 
   5   3  12       83.43       89.40      8.17 o 
   6   3  12       53.35       51.18      5.82 o 
   7   3  12       24.85       22.21      4.89 o 
   8   3  12       13.67       13.75      4.26 o 
   9   3  12       16.49       16.56      4.98 o 
  10   3  12       24.83       26.49      4.99 o 
  11   3  12        7.03       11.17      6.87 o 
   0   4  12        3.79        4.93      3.34 o 
   1   4  12       12.19        6.03      2.17 o 
   2   4  12      115.17      144.39     14.29 o 
   3   4  12       72.94       77.88      7.30 o 
   4   4  12       45.95       39.82      4.84 o 
   5   4  12      102.80       80.21      7.08 o 
   6   4  12       25.63       23.73      4.32 o 
   7   4  12       92.97       92.86      9.92 o 
   8   4  12       45.96       29.87      5.75 o 
   9   4  12       46.52       33.88      7.47 o 
  10   4  12        0.93       10.49      3.44 o 
  11   4  12        6.60       11.17      5.42 o 
   0   5  12        1.14        3.72      1.76 o 
   1   5  12       57.68       54.67      5.28 o 
   2   5  12       13.96       12.87      2.11 o 
   3   5  12       20.93       19.69      3.56 o 
   4   5  12       87.15       87.57      7.86 o 
   5   5  12       28.92       22.16      4.03 o 
   6   5  12        1.90        9.94      3.52 o 
   7   5  12       10.09       13.27      3.81 o 
   8   5  12        2.10       13.56      4.62 o 
   9   5  12       22.58       21.41      5.38 o 
  10   5  12       57.49       47.82     11.50 o 
   0   6  12        6.50        8.12      1.92 o 
   1   6  12       32.17       33.98      4.61 o 
   2   6  12       86.23       86.43     10.06 o 
   3   6  12       40.83       41.95      5.17 o 
   4   6  12      156.56      175.52     10.82 o 
   5   6  12       29.91       28.73      5.31 o 
   6   6  12       58.76       52.46      8.30 o 
   7   6  12       41.99       39.12      7.27 o 
   8   6  12        8.89       11.01      3.64 o 
   9   6  12        3.65       11.22      3.68 o 
  10   6  12       14.26       19.50      4.49 o 
   0   7  12      626.80      650.09     12.55 o 
   1   7  12      113.56      107.77      9.36 o 
   2   7  12      200.92      197.48      8.75 o 
   3   7  12       64.28       70.84      7.66 o 
   4   7  12       27.99       27.81      5.82 o 
   5   7  12       13.40       14.29      3.46 o 
   6   7  12        8.50       11.57      3.67 o 
   7   7  12       15.04       22.46      5.40 o 
   8   7  12       21.85       23.71      6.03 o 
   9   7  12       20.40        8.23      4.66 o 
   0   8  12       22.47       21.42      6.54 o 
   1   8  12        4.15        7.68      4.07 o 
   2   8  12       66.41       59.96      9.23 o 
   3   8  12       78.01       73.18      9.50 o 
   4   8  12       41.48       41.00      5.48 o 
   5   8  12        0.89        7.85      2.70 o 
   6   8  12        2.82        5.82      2.52 o 
   7   8  12       14.03       11.63      3.89 o 
   8   8  12        5.69        8.84      5.02 o 
   9   8  12        3.33        6.24      3.09 o 
   0   9  12        0.37       15.36      5.08 o 
   1   9  12       22.38       28.05      6.66 o 
   2   9  12       23.81       26.93      6.44 o 
   3   9  12       91.49       98.30     11.66 o 
   4   9  12      114.10      115.57     13.80 o 
   5   9  12      102.16      114.45     11.77 o 
   6   9  12       29.29       21.40      6.28 o 
   7   9  12        6.20       12.72      2.75 o 
   8   9  12        6.93        7.30      3.24 o 
   0  10  12       12.43       17.89      6.16 o 
   1  10  12      113.94      127.74     12.32 o 
   2  10  12       40.36       41.84      6.83 o 
   3  10  12        7.04       13.21      5.10 o 
   4  10  12       10.80       16.41      4.49 o 
   5  10  12        2.76        6.34      3.30 o 
   6  10  12        0.37        9.72      4.00 o 
   7  10  12        4.59       12.71      3.79 o 
   0  11  12        0.71       14.41      6.25 o 
   1  11  12       58.30       64.54      9.72 o 
   2  11  12        5.65       11.31      4.42 o 
   3  11  12        3.59       13.97      3.99 o 
   4  11  12        0.04        9.80      3.53 o 
   5  11  12       26.95       21.58      6.11 o 
   6  11  12       16.10       14.28      4.08 o 
   0  12  12      148.44      118.96     28.80 o 
   1  12  12        7.25       13.75      5.28 o 
   2  12  12        1.62       11.44      3.89 o 
   3  12  12        1.82       10.90      3.22 o 
   4  12  12       12.42       10.17      2.46 o 
   1   0  13        0.07        6.62      5.46 o 
   2   0  13      278.85      279.08     21.42 o 
   3   0  13      144.13      116.23     25.05 o 
   4   0  13       89.52       89.43     13.16 o 
   5   0  13        1.04       10.85      5.33 o 
   6   0  13       73.99       53.81     17.65 o 
   7   0  13      145.61      167.25     31.21 o 
   8   0  13        0.14        8.87      8.05 o 
   9   0  13       25.40       24.81     13.95 o 
  10   0  13       10.57       19.37      9.56 o 
  11   0  13        1.90       12.28      4.80 o 
   0   1  13        9.14       14.21      4.34 o 
   1   1  13      178.01      189.51     17.12 o 
   2   1  13       53.12       45.14      5.36 o 
   3   1  13      366.82      357.16     15.69 o 
   4   1  13       18.04       11.41      3.13 o 
   5   1  13       85.01       77.49      6.68 o 
   6   1  13      138.73      115.54     10.69 o 
   7   1  13      151.64      146.84     21.34 o 
   8   1  13       29.21       25.32      6.31 o 
   9   1  13       10.28       15.56      4.55 o 
  10   1  13        8.96        9.48      4.50 o 
  11   1  13        7.92       10.09      5.13 o 
   0   2  13       24.40       22.06      5.28 o 
   1   2  13       85.07       82.65      8.10 o 
   2   2  13      161.14      140.55     13.04 o 
   3   2  13       21.24       27.91      4.40 o 
   4   2  13       67.59       67.74     11.03 o 
   5   2  13      142.76      132.35     15.00 o 
   6   2  13       41.55       42.45      5.14 o 
   7   2  13       58.58       62.60      8.97 o 
   8   2  13       28.78       22.43      4.91 o 
   9   2  13       21.64       20.50      6.31 o 
  10   2  13        6.89        8.07      3.08 o 
  11   2  13        9.77       11.16      6.40 o 
   0   3  13        0.03       10.62      3.10 o 
   1   3  13      148.92      124.16     12.58 o 
   2   3  13      294.74      312.54      9.02 o 
   3   3  13       23.08       21.38      3.78 o 
   4   3  13       18.06       21.66      4.02 o 
   5   3  13       83.16       61.80      7.92 o 
   6   3  13       76.10       77.20      8.63 o 
   7   3  13       40.60       27.71      5.86 o 
   8   3  13       23.40       21.27      4.24 o 
   9   3  13       12.21       19.38      4.51 o 
  10   3  13       21.60       21.05      7.28 o 
   0   4  13      341.22      323.15     14.30 o 
   1   4  13       18.32       21.80      3.67 o 
   2   4  13      673.00      638.53     21.08 o 
   3   4  13       75.32       73.11      8.47 o 
   4   4  13       93.27       79.53      8.85 o 
   5   4  13       19.56       14.83      3.39 o 
   6   4  13       88.10       77.60     10.05 o 
   7   4  13       49.12       39.14      7.50 o 
   8   4  13       50.33       41.94     10.51 o 
   9   4  13       12.38       21.17      5.58 o 
  10   4  13        2.06        7.08      2.96 o 
   0   5  13        5.05        6.58      2.56 o 
   1   5  13       54.02       53.01      6.34 o 
   2   5  13      179.02      157.07     18.55 o 
   3   5  13      105.89      100.18      8.18 o 
   4   5  13      121.59      138.33      7.49 o 
   5   5  13       80.43       66.27      9.91 o 
   6   5  13       10.31       12.91      3.19 o 
   7   5  13       35.07       37.60      6.58 o 
   8   5  13       13.87       16.48      6.22 o 
   9   5  13       21.05       16.36      4.87 o 
  10   5  13       19.83       14.12      4.79 o 
   0   6  13       14.17        8.75      6.18 o 
   1   6  13       42.18       45.97      4.74 o 
   2   6  13       48.32       46.71      6.83 o 
   3   6  13       34.07       36.07      6.46 o 
   4   6  13       28.28       27.94      5.95 o 
   5   6  13        4.12       14.54      2.97 o 
   6   6  13       75.36       72.53     12.33 o 
   7   6  13        5.88        8.87      3.09 o 
   8   6  13       14.29       15.75      3.87 o 
   9   6  13        5.73       13.18      4.04 o 
   0   7  13      114.31      110.68     21.43 o 
   1   7  13      127.27      125.48     12.83 o 
   2   7  13      123.39      116.60     12.74 o 
   3   7  13      184.29      197.45     10.76 o 
   4   7  13        3.54        6.01      2.90 o 
   5   7  13       57.24       46.46      7.26 o 
   6   7  13       28.04       20.45      4.23 o 
   7   7  13       10.08       12.08      3.16 o 
   8   7  13       13.61       15.12      4.27 o 
   9   7  13        9.32        9.20      4.40 o 
   0   8  13       65.02       91.67     20.55 o 
   1   8  13       11.57       17.63      4.13 o 
   2   8  13        5.76        8.47      4.34 o 
   3   8  13       68.13       62.07     11.37 o 
   4   8  13       17.91       16.90      4.44 o 
   5   8  13       24.54       23.99      4.69 o 
   6   8  13       20.07       32.34      9.03 o 
   7   8  13        2.94       11.63      3.10 o 
   8   8  13        2.46       14.16      5.59 o 
   0   9  13        1.51        4.64      5.26 o 
   1   9  13       29.11       33.84      5.64 o 
   2   9  13       19.00       19.29      5.75 o 
   3   9  13       19.35       22.40      6.08 o 
   4   9  13       65.21       77.53     11.76 o 
   5   9  13       32.70       36.98      6.23 o 
   6   9  13        5.88       10.16      3.71 o 
   7   9  13        3.84        4.47      2.43 o 
   0  10  13        5.87       13.75      5.63 o 
   1  10  13       82.41       79.01     11.95 o 
   2  10  13       13.16       10.89      2.65 o 
   3  10  13       21.58       21.70      5.81 o 
   4  10  13       13.11       14.00      4.74 o 
   5  10  13       10.29       12.48      3.30 o 
   6  10  13        0.87        7.51      3.11 o 
   0  11  13        1.87       10.16      5.41 o 
   1  11  13        6.62       10.82      4.85 o 
   2  11  13       29.38       22.72      6.90 o 
   3  11  13       47.76       37.41      7.85 o 
   4  11  13       16.01       14.27      4.44 o 
   5  11  13        1.88        7.74      2.81 o 
   0  12  13       32.56       29.47      8.65 o 
   1  12  13        0.95       10.10      3.89 o 
   2  12  13        8.27       18.46      4.57 o 
   3  12  13       17.81       11.61      3.35 o 
   0   0  14      584.00      579.35     29.09 o 
   1   0  14      191.50      150.35     27.02 o 
   2   0  14       20.07       19.81      7.36 o 
   3   0  14       52.79       40.49     12.24 o 
   4   0  14        0.90       12.60      5.42 o 
   5   0  14       18.38       14.93      6.55 o 
   6   0  14      856.94      895.95     47.22 o 
   7   0  14       12.05       14.23     18.95 o 
   8   0  14      111.25      100.13     27.72 o 
   9   0  14        0.75       12.67      5.37 o 
  10   0  14        5.74       11.65      9.21 o 
   0   1  14      176.68      165.90     10.58 o 
   1   1  14        2.07        4.70      3.65 o 
   2   1  14      143.30      126.39     16.45 o 
   3   1  14       89.20       74.91     10.32 o 
   4   1  14      281.00      279.65     10.63 o 
   5   1  14       59.48       60.41      9.15 o 
   6   1  14       66.98       70.03      8.44 o 
   7   1  14       12.94        6.94      4.71 o 
   8   1  14       14.13       12.92      5.22 o 
   9   1  14        1.22        6.51      3.39 o 
  10   1  14        3.65        7.39      4.09 o 
   0   2  14      441.37      452.80     16.28 o 
   1   2  14      214.51      203.30      8.65 o 
   2   2  14      620.19      638.88     17.20 o 
   3   2  14      282.30      254.94     13.96 o 
   4   2  14      310.00      319.77      9.68 o 
   5   2  14       67.71       71.27      9.81 o 
   6   2  14       15.46       11.73      2.33 o 
   7   2  14        7.39       11.32      5.34 o 
   8   2  14       10.35        9.68      3.83 o 
   9   2  14        3.46        9.15      3.86 o 
  10   2  14        7.69        7.85      5.62 o 
   0   3  14        0.44        5.27      3.48 o 
   1   3  14      343.95      334.19     12.54 o 
   2   3  14      183.65      180.56     19.70 o 
   3   3  14      103.51      103.35     11.90 o 
   4   3  14      122.12      119.09     12.56 o 
   5   3  14      112.81      150.17      9.97 o 
   6   3  14       37.99       35.16      5.91 o 
   7   3  14        9.68       13.98      4.03 o 
   8   3  14       30.29       29.59      4.72 o 
   9   3  14        3.88       13.47      4.80 o 
  10   3  14       24.05       25.41      6.27 o 
   0   4  14      110.45      109.05     15.32 o 
   1   4  14      166.85      199.70     12.77 o 
   2   4  14      127.01      134.93     12.93 o 
   3   4  14       35.30       33.27      4.23 o 
   4   4  14      102.05       85.79      9.66 o 
   5   4  14       26.52       22.83      4.13 o 
   6   4  14        7.04       11.84      4.15 o 
   7   4  14       75.16       69.97     11.81 o 
   8   4  14       77.94       62.88     11.48 o 
   9   4  14       14.00       14.95      4.16 o 
  10   4  14       10.13       14.98      4.90 o 
   0   5  14      207.76      231.76     18.97 o 
   1   5  14        8.61        9.60      2.39 o 
   2   5  14       40.03       35.47      5.03 o 
   3   5  14       75.44       72.89      7.97 o 
   4   5  14       26.98       24.23      4.21 o 
   5   5  14       11.59       17.91      4.04 o 
   6   5  14       12.63       11.22      3.40 o 
   7   5  14        2.73        7.64      3.75 o 
   8   5  14        3.70        8.97      4.19 o 
   9   5  14       20.55       21.77      5.31 o 
   0   6  14       99.95      110.62     16.02 o 
   1   6  14       13.22       14.18      2.64 o 
   2   6  14       55.39       53.13      6.47 o 
   3   6  14       23.01       13.86      3.87 o 
   4   6  14       32.68       38.85      5.12 o 
   5   6  14       29.74       27.14      5.01 o 
   6   6  14        3.07        8.98      3.57 o 
   7   6  14        9.10        9.71      3.71 o 
   8   6  14        5.46       12.34      5.36 o 
   9   6  14       23.52       22.08      6.62 o 
   0   7  14      193.57      223.81     28.93 o 
   1   7  14      575.23      584.25     18.49 o 
   2   7  14       10.30       11.76      3.12 o 
   3   7  14       58.26       49.15      9.12 o 
   4   7  14       16.00       13.10      3.81 o 
   5   7  14       15.28       12.59      2.90 o 
   6   7  14       44.03       47.36      8.20 o 
   7   7  14        2.76        7.21      2.67 o 
   8   7  14        6.39        7.59      4.18 o 
   0   8  14        0.00        9.81      5.70 o 
   1   8  14        2.36        8.89      2.54 o 
   2   8  14        0.67        6.90      3.80 o 
   3   8  14       18.71       22.12      4.02 o 
   4   8  14        3.99        9.84     10.10 o 
   5   8  14        4.85        8.75      3.49 o 
   6   8  14        2.69        7.49      2.90 o 
   7   8  14        7.77        6.75      3.07 o 
   8   8  14        9.42        4.90      3.72 o 
   0   9  14        1.45        5.77      7.15 o 
   1   9  14       29.91       28.05      5.76 o 
   2   9  14       31.94       28.93      8.01 o 
   3   9  14       51.17       45.66      7.55 o 
   4   9  14       80.50       81.44     11.21 o 
   5   9  14       20.79       15.03      4.75 o 
   6   9  14       16.56       24.47      6.90 o 
   7   9  14        1.21        7.28      3.33 o 
   0  10  14       25.32       32.61     11.49 o 
   1  10  14        4.35       12.34      4.22 o 
   2  10  14        6.20       14.46      4.38 o 
   3  10  14        6.11       13.54      4.07 o 
   4  10  14        4.33       11.41      4.97 o 
   5  10  14        4.05       10.71      4.05 o 
   6  10  14        3.65       12.49      2.94 o 
   0  11  14        0.10        4.84      4.61 o 
   1  11  14        1.71       11.36      3.87 o 
   2  11  14        1.05        9.07      4.05 o 
   3  11  14        0.72       12.88      3.70 o 
   4  11  14        4.41        9.39      3.43 o 
   0  12  14        3.95        6.44      5.13 o 
   1  12  14       35.67       35.19      9.74 o 
   1   0  15      406.48      447.84     24.46 o 
   2   0  15       77.85       65.69     13.20 o 
   3   0  15       31.75       36.90      8.63 o 
   4   0  15      103.12       95.61     16.85 o 
   5   0  15       13.41        9.19      5.04 o 
   6   0  15       36.64       29.63      7.75 o 
   7   0  15        2.60       12.69      9.70 o 
   8   0  15        7.92       11.75      6.93 o 
   9   0  15        9.73       12.28     10.84 o 
  10   0  15        3.61        4.46      4.27 o 
   0   1  15      245.85      265.63     26.80 o 
   1   1  15      151.58      169.18     22.11 o 
   2   1  15      170.25      161.02     15.87 o 
   3   1  15       74.02       67.60      7.51 o 
   4   1  15       22.03       18.54      4.22 o 
   5   1  15       56.09       54.04      7.61 o 
   6   1  15       65.88       62.89      8.95 o 
   7   1  15        2.55       12.40      3.41 o 
   8   1  15       39.74       32.14     11.03 o 
   9   1  15        3.13        9.82      3.87 o 
  10   1  15        6.06        9.19      3.54 o 
   0   2  15      283.82      268.85     14.43 o 
   1   2  15      396.26      413.79     12.84 o 
   2   2  15      220.49      233.65     13.68 o 
   3   2  15        3.02        6.91      3.21 o 
   4   2  15       41.30       37.43      5.56 o 
   5   2  15       61.17       54.59      7.10 o 
   6   2  15       33.89       22.98      4.92 o 
   7   2  15        4.83        6.52      2.67 o 
   8   2  15       10.05       11.05      3.77 o 
   9   2  15        0.49       14.02      3.52 o 
  10   2  15        1.32        3.36      3.03 o 
   0   3  15      228.20      222.33     10.64 o 
   1   3  15        5.87        8.21      2.74 o 
   2   3  15      186.32      181.68     12.64 o 
   3   3  15       69.73       65.59      7.04 o 
   4   3  15       32.47       26.29      4.06 o 
   5   3  15       11.85       15.08      3.30 o 
   6   3  15        0.50        8.80      2.91 o 
   7   3  15       43.12       33.71      5.98 o 
   8   3  15        0.35        8.51      4.38 o 
   9   3  15        3.72       14.09      4.36 o 
  10   3  15        1.36       10.82      4.57 o 
   0   4  15       73.01       70.17     12.77 o 
   1   4  15       43.19       37.61      3.78 o 
   2   4  15       87.22       70.61      8.78 o 
   3   4  15       17.13       15.36      3.00 o 
   4   4  15       18.68       16.16      3.27 o 
   5   4  15       54.21       55.57      6.90 o 
   6   4  15       13.29       10.25      4.00 o 
   7   4  15       19.33       14.34      3.99 o 
   8   4  15       80.24       50.39     14.68 o 
   9   4  15       15.28       14.45      5.20 o 
   0   5  15       72.27       77.33      8.38 o 
   1   5  15       14.62       14.76      3.40 o 
   2   5  15       77.02       61.97      6.74 o 
   3   5  15      165.53      165.54     12.15 o 
   4   5  15       54.81       44.91      8.12 o 
   5   5  15        7.83       10.52      2.97 o 
   6   5  15       10.51       13.00      4.05 o 
   7   5  15        1.43       10.74      4.12 o 
   8   5  15       13.34       12.96      4.05 o 
   9   5  15       23.28       19.85      6.46 o 
   0   6  15        0.01       15.37      7.83 o 
   1   6  15       13.49       15.06      3.65 o 
   2   6  15       14.31       17.32      3.85 o 
   3   6  15       21.83       26.70      4.54 o 
   4   6  15        5.45       10.12      3.61 o 
   5   6  15        9.66       10.66      3.50 o 
   6   6  15       52.66       48.63      8.01 o 
   7   6  15       26.93       23.84      4.71 o 
   8   6  15        6.10       10.86      3.74 o 
   0   7  15      125.37      153.69     25.12 o 
   1   7  15      151.82      142.39     17.34 o 
   2   7  15       53.54       54.69     11.18 o 
   3   7  15       49.08       33.91      6.76 o 
   4   7  15       31.81       36.06      4.97 o 
   5   7  15        1.87        9.79      4.36 o 
   6   7  15       10.70       13.85      3.84 o 
   7   7  15        1.29        8.10      3.47 o 
   8   7  15        6.02       10.44      4.19 o 
   0   8  15        2.07        6.96      4.75 o 
   1   8  15       20.61       25.90      5.96 o 
   2   8  15       21.79       23.49      6.74 o 
   3   8  15       39.43       40.63      7.15 o 
   4   8  15       12.75       14.33      4.57 o 
   5   8  15       20.69       13.42      3.63 o 
   6   8  15        3.24       11.53      5.81 o 
   7   8  15        2.14        5.99      3.90 o 
   0   9  15       50.21       51.32     14.28 o 
   1   9  15        9.37       22.18      6.35 o 
   2   9  15       16.52       12.36      6.00 o 
   3   9  15       19.20       19.40      6.35 o 
   4   9  15       19.87       19.92      3.88 o 
   5   9  15       17.67       12.39      3.11 o 
   6   9  15        1.00       10.11      3.08 o 
   0  10  15       49.77       57.17     13.59 o 
   1  10  15       42.50       26.70      7.26 o 
   2  10  15       14.84       17.53      4.40 o 
   3  10  15       10.99        9.86      3.56 o 
   4  10  15        1.40        8.09      2.64 o 
   5  10  15        9.19       10.62      3.91 o 
   0  11  15        2.78       10.89      5.62 o 
   1  11  15       12.69       11.92      5.29 o 
   2  11  15        6.63       13.01      3.20 o 
   3  11  15        4.39       15.02      4.20 o 
   0   0  16      136.80      133.21     38.18 o 
   1   0  16       95.98       64.28     17.70 o 
   2   0  16       25.89       21.07      8.17 o 
   3   0  16        2.07        2.39      3.87 o 
   4   0  16       19.05       14.23      5.12 o 
   5   0  16       43.44       34.76      7.52 o 
   6   0  16       91.88       65.13     16.67 o 
   7   0  16       53.90       42.87     10.79 o 
   8   0  16        0.00        7.36      7.78 o 
   9   0  16       13.89       27.63     22.59 o 
   0   1  16       67.72       69.24     15.04 o 
   1   1  16       10.54       15.79      3.84 o 
   2   1  16       45.00       43.20      8.74 o 
   3   1  16      119.89      125.19     17.58 o 
   4   1  16        0.92        8.14      3.96 o 
   5   1  16       26.70       17.40      3.48 o 
   6   1  16        6.53        6.82      3.31 o 
   7   1  16       10.22        7.43      3.42 o 
   8   1  16       41.45       23.56      6.11 o 
   9   1  16       17.81       24.09      5.64 o 
   0   2  16        6.60        9.59      7.46 o 
   1   2  16        6.44        8.68      2.62 o 
   2   2  16      248.52      241.97     13.83 o 
   3   2  16       58.44       63.17      8.48 o 
   4   2  16      182.06      141.30     14.19 o 
   5   2  16        1.63        5.99      2.38 o 
   6   2  16        5.98        5.87      3.07 o 
   7   2  16        6.04       10.14      2.76 o 
   8   2  16        2.99       11.11      3.68 o 
   9   2  16        1.09        8.73      3.39 o 
   0   3  16       73.74       64.89      9.86 o 
   1   3  16       37.56       33.70      5.12 o 
   2   3  16        6.08       10.53      3.14 o 
   3   3  16       60.89       49.41      6.09 o 
   4   3  16       24.48       16.89      4.31 o 
   5   3  16       39.68       29.46      5.23 o 
   6   3  16        7.73        8.46      1.99 o 
   7   3  16        2.39       13.66      5.50 o 
   8   3  16        6.61        9.68      4.59 o 
   9   3  16        0.48        9.83      5.38 o 
   0   4  16      385.58      388.23     18.92 o 
   1   4  16       92.48       88.69      8.53 o 
   2   4  16       23.69       18.22      3.95 o 
   3   4  16       33.50       28.33      4.18 o 
   4   4  16       12.00       17.10      3.87 o 
   5   4  16       23.00       24.32      5.87 o 
   6   4  16        6.54        6.59      3.47 o 
   7   4  16       59.40       51.01     11.68 o 
   8   4  16        7.86        7.36      5.17 o 
   9   4  16        6.24        9.42      3.88 o 
   0   5  16        4.61        8.93      3.53 o 
   1   5  16      140.58      151.70     11.94 o 
   2   5  16        0.73       10.28      3.01 o 
   3   5  16       88.15       75.38      9.83 o 
   4   5  16       28.59       30.57      6.66 o 
   5   5  16       16.76       15.31      3.32 o 
   6   5  16       13.72       11.33      4.17 o 
   7   5  16        6.26       15.50      5.50 o 
   8   5  16       17.19       16.31      4.70 o 
   0   6  16       29.58       22.07      9.56 o 
   1   6  16       25.60       33.64      5.61 o 
   2   6  16       42.37       30.64      5.30 o 
   3   6  16       11.05        8.80      2.48 o 
   4   6  16       10.36       11.89      3.32 o 
   5   6  16        5.95        8.25      3.12 o 
   6   6  16        3.72        9.31      2.58 o 
   7   6  16        1.47        7.92      3.79 o 
   8   6  16        0.23        3.76      2.64 o 
   0   7  16       33.62       48.18     12.41 o 
   1   7  16      111.39      100.41     10.44 o 
   2   7  16       20.85       23.10      7.09 o 
   3   7  16        4.03       12.78      3.54 o 
   4   7  16        0.99        4.92      3.79 o 
   5   7  16        8.79       12.13      3.51 o 
   6   7  16        8.77        7.02      2.57 o 
   7   7  16       17.78       14.37      6.74 o 
   0   8  16        0.00        7.60      4.53 o 
   1   8  16       47.69       42.12      7.37 o 
   2   8  16        1.67        7.99      3.81 o 
   3   8  16       11.30       19.05      3.93 o 
   4   8  16        3.41       12.73      3.59 o 
   5   8  16        4.25        8.79      3.21 o 
   6   8  16        0.20        8.68      3.76 o 
   0   9  16        0.01        6.39      6.07 o 
   1   9  16       35.51       27.95      7.70 o 
   2   9  16       15.07       17.69      4.00 o 
   3   9  16       10.94       13.18      3.26 o 
   4   9  16       27.35       22.36      5.24 o 
   5   9  16        4.41       10.00      3.45 o 
   0  10  16        2.04       10.25      6.95 o 
   1  10  16        6.92       14.03      4.80 o 
   2  10  16        0.55       15.11      4.46 o 
   3  10  16        8.21       11.96      4.79 o 
   4  10  16       12.91       11.65      3.62 o 
   0  11  16        0.49       10.73     13.64 o 
   1   0  17        7.14        5.86      4.23 o 
   2   0  17        2.45        7.34      5.20 o 
   3   0  17        3.87        2.20      3.29 o 
   4   0  17       37.93       28.90      8.63 o 
   5   0  17       14.51       10.51      4.51 o 
   6   0  17       11.21        9.37     10.22 o 
   7   0  17        4.46        7.05      4.46 o 
   8   0  17       12.00        2.22      8.34 o 
   9   0  17        5.76        9.01      5.51 o 
   0   1  17       40.16       31.84     14.43 o 
   1   1  17      212.53      174.08     24.93 o 
   2   1  17       50.11       54.15      8.73 o 
   3   1  17       26.56       14.66      4.18 o 
   4   1  17       21.33       13.70      5.18 o 
   5   1  17       12.12        8.79      2.87 o 
   6   1  17       43.63       41.73      8.79 o 
   7   1  17        1.75        7.37      3.34 o 
   8   1  17        8.49        8.45      3.80 o 
   9   1  17        4.73        5.90      3.68 o 
   0   2  17       55.04       54.04      5.46 o 
   1   2  17       48.42       42.35      6.41 o 
   2   2  17       18.46       18.51      4.11 o 
   3   2  17      103.74       90.23     12.57 o 
   4   2  17       14.86       15.12      3.34 o 
   5   2  17       13.62       14.55      2.97 o 
   6   2  17        3.99        9.98      3.38 o 
   7   2  17        6.40        9.06      3.87 o 
   8   2  17        7.03        6.36      5.50 o 
   9   2  17        0.78       12.19      4.47 o 
   0   3  17        3.40       10.85      4.17 o 
   1   3  17        2.17        6.40      2.47 o 
   2   3  17       22.88       19.80      3.78 o 
   3   3  17        4.96       10.73      3.26 o 
   4   3  17       54.14       36.77      6.73 o 
   5   3  17        4.96        7.84      3.86 o 
   6   3  17        2.07        9.86      2.93 o 
   7   3  17        1.37        8.90      4.67 o 
   8   3  17        1.58        8.02      3.64 o 
   0   4  17       14.36       18.21      5.73 o 
   1   4  17       33.96       34.61      4.37 o 
   2   4  17       27.33       22.58      4.56 o 
   3   4  17       35.74       38.22      5.33 o 
   4   4  17       26.37       29.64      7.14 o 
   5   4  17       27.12       33.81      7.43 o 
   6   4  17       18.13       12.97      5.76 o 
   7   4  17        6.98        7.36      2.82 o 
   8   4  17       13.71       13.85      4.45 o 
   0   5  17       47.77       48.64      7.07 o 
   1   5  17       13.19       16.31      4.10 o 
   2   5  17        2.44        6.38      2.83 o 
   3   5  17       21.88       24.05      4.73 o 
   4   5  17       18.01       20.36      3.86 o 
   5   5  17        8.47       14.94      3.94 o 
   6   5  17        5.20       13.67      3.70 o 
   7   5  17        8.54       15.34      4.95 o 
   8   5  17        2.13        8.96      4.69 o 
   0   6  17        8.14       13.31      5.50 o 
   1   6  17       12.39       10.75      4.08 o 
   2   6  17       16.96       11.91      3.40 o 
   3   6  17       11.81       11.55      3.74 o 
   4   6  17        9.97        9.89      3.50 o 
   5   6  17       35.32       39.70      6.69 o 
   6   6  17        5.47       11.35      3.69 o 
   7   6  17       14.02       18.12      4.91 o 
   0   7  17       69.35       42.87     20.36 o 
   1   7  17       17.79       24.03      7.56 o 
   2   7  17       58.83       41.02     10.76 o 
   3   7  17       15.12       13.40      5.24 o 
   4   7  17       25.60       19.65      4.89 o 
   5   7  17        2.29        9.81      2.81 o 
   6   7  17        3.11        6.12      2.99 o 
   0   8  17        0.07        8.46      5.68 o 
   1   8  17       20.39       21.74      4.91 o 
   2   8  17       10.68       16.16      4.11 o 
   3   8  17        8.11       12.22      4.25 o 
   4   8  17       17.38       16.28      4.48 o 
   5   8  17        6.74       12.63      4.61 o 
   0   9  17        0.01       11.37      5.24 o 
   1   9  17        9.07       19.43      6.12 o 
   2   9  17        4.10        9.88      3.29 o 
   3   9  17        6.59       16.20      4.95 o 
   4   9  17        3.62        7.49      4.28 o 
   0  10  17        7.58       17.61      6.36 o 
   1  10  17        9.44       15.88      4.21 o 
   2  10  17       11.68       11.08      4.24 o 
   0   0  18        1.10       11.08      5.89 o 
   1   0  18       20.71       18.71      4.86 o 
   2   0  18        1.03       10.60     11.16 o 
   3   0  18        3.43       15.56      7.43 o 
   4   0  18       14.66        9.84      6.79 o 
   5   0  18       26.98       26.28     11.55 o 
   6   0  18       35.09       17.52     11.19 o 
   7   0  18        4.70        7.22      4.47 o 
   8   0  18       15.70        8.32      4.87 o 
   0   1  18       17.05       19.57      5.61 o 
   1   1  18        2.57        7.22      2.69 o 
   2   1  18        1.90       10.73      3.33 o 
   3   1  18       65.19       49.79      8.49 o 
   4   1  18       20.35        9.53      5.24 o 
   5   1  18        2.95        4.82      2.20 o 
   6   1  18        4.57       13.09      4.93 o 
   7   1  18       43.86       41.27      9.62 o 
   8   1  18        3.74        9.25      4.06 o 
   0   2  18        7.88        9.58      5.27 o 
   1   2  18       52.10       47.25      6.49 o 
   2   2  18       20.09       23.70      5.14 o 
   3   2  18       77.81       93.21     15.50 o 
   4   2  18        1.01        9.41      2.78 o 
   5   2  18        5.57        9.33      2.74 o 
   6   2  18       13.75       11.85      3.54 o 
   7   2  18        2.12       10.68      3.30 o 
   8   2  18        1.13       12.41      5.20 o 
   0   3  18        7.66       18.12      6.25 o 
   1   3  18       13.10       12.32      2.98 o 
   2   3  18       61.56       58.78     13.19 o 
   3   3  18        0.73        9.29      3.35 o 
   4   3  18       12.24       13.70      4.20 o 
   5   3  18       11.97       14.48      4.25 o 
   6   3  18        7.68       13.15      4.69 o 
   7   3  18        2.41       10.29      2.99 o 
   8   3  18        1.45        9.66      4.83 o 
   0   4  18       17.06       16.19      5.07 o 
   1   4  18       23.00       22.37      3.43 o 
   2   4  18       26.09       16.11      3.37 o 
   3   4  18        4.19       13.30      3.88 o 
   4   4  18       10.41       11.08      4.28 o 
   5   4  18        9.05       12.10      4.05 o 
   6   4  18       20.25       25.97      5.07 o 
   7   4  18        8.00       12.25      4.54 o 
   0   5  18       14.59       10.49      5.52 o 
   1   5  18       12.21       11.52      3.07 o 
   2   5  18       43.19       34.80      6.33 o 
   3   5  18        2.51       11.11      2.89 o 
   4   5  18        8.62        8.93      4.04 o 
   5   5  18       12.61       11.69      2.98 o 
   6   5  18       11.02       19.77      4.59 o 
   7   5  18       14.82       12.77      3.85 o 
   0   6  18        0.74        9.94      6.01 o 
   1   6  18       17.50       17.43      4.45 o 
   2   6  18       10.01       23.00      4.66 o 
   3   6  18        6.75       11.17      4.03 o 
   4   6  18       14.20       15.45      4.37 o 
   5   6  18        6.86        8.55      2.63 o 
   6   6  18        3.78        9.69      4.69 o 
   0   7  18       27.80       23.03      8.65 o 
   1   7  18       25.99       19.90      5.75 o 
   2   7  18        9.87       12.24      4.53 o 
   3   7  18       16.08       16.70      5.48 o 
   4   7  18        1.19       10.91      3.75 o 
   5   7  18        9.94       12.17      3.08 o 
   0   8  18       61.17       47.38      9.59 o 
   1   8  18        1.44        7.19      3.18 o 
   2   8  18       19.02       19.75      4.41 o 
   3   8  18        4.65       11.99      3.32 o 
   4   8  18        3.34        9.84      3.87 o 
   0   9  18        3.99        9.86      6.33 o 
   1   9  18        7.87       12.10      4.13 o 
   2   9  18        1.37        7.81      3.01 o 
   3   9  18       14.89       15.12      4.09 o 
   1   0  19       13.30       13.67      4.43 o 
   2   0  19        2.82        6.95      4.08 o 
   3   0  19        0.25       13.13      3.79 o 
   4   0  19        6.53        9.33      5.20 o 
   5   0  19        3.06        6.41      3.88 o 
   6   0  19       12.65       20.99      6.25 o 
   7   0  19       18.42        8.20      6.25 o 
   0   1  19       42.98       41.59     11.83 o 
   1   1  19       15.16       12.24      4.45 o 
   2   1  19       17.36       12.20      4.56 o 
   3   1  19        1.87       10.43      2.94 o 
   4   1  19       21.28       17.53      4.16 o 
   5   1  19       10.86       10.04      2.98 o 
   6   1  19       16.33        9.49      3.55 o 
   7   1  19        9.07       14.25      4.68 o 
   0   2  19        0.60       10.24      5.60 o 
   1   2  19       12.09       13.82      4.77 o 
   2   2  19       15.29       12.84      3.51 o 
   3   2  19        6.36        7.88      3.19 o 
   4   2  19        2.19        9.82      3.30 o 
   5   2  19        5.69        3.72      2.13 o 
   6   2  19        0.41        7.04      6.04 o 
   7   2  19        3.70        6.78      3.66 o 
   0   3  19        0.12        9.54      4.21 o 
   1   3  19       13.40       17.69      3.75 o 
   2   3  19       12.79       16.56      3.41 o 
   3   3  19       61.43       69.44     11.01 o 
   4   3  19       13.82       16.29      3.89 o 
   5   3  19       17.52       22.85      5.52 o 
   6   3  19        3.08       10.27      5.05 o 
   7   3  19        4.47       10.89      4.81 o 
   0   4  19        3.78       10.78      4.21 o 
   1   4  19        4.57        8.48      2.97 o 
   2   4  19       39.63       29.07      6.22 o 
   3   4  19        1.02        6.09      2.54 o 
   4   4  19       17.61       15.50      5.13 o 
   5   4  19       12.97       12.19      2.72 o 
   6   4  19        5.40        3.26      4.30 o 
   7   4  19       10.30       17.23      4.72 o 
   0   5  19        1.51        8.07      5.09 o 
   1   5  19       28.50       25.76      5.91 o 
   2   5  19        4.40       10.74      3.33 o 
   3   5  19        3.29       10.99      3.83 o 
   4   5  19        6.46        9.22      3.60 o 
   5   5  19        7.23       12.17      6.52 o 
   6   5  19        2.36        6.26      2.97 o 
   0   6  19        4.51        8.44      5.64 o 
   1   6  19       35.34       21.18      6.40 o 
   2   6  19        5.09        9.68      3.54 o 
   3   6  19       14.50       12.85      3.70 o 
   4   6  19        4.55        9.29      4.15 o 
   5   6  19        2.72        5.14      2.97 o 
   0   7  19        5.56       12.86      7.01 o 
   1   7  19        6.88       12.10      2.84 o 
   2   7  19        3.62        6.56      4.02 o 
   3   7  19        5.16       16.22      3.48 o 
   4   7  19       11.94       14.08      3.97 o 
   0   8  19        7.67        8.76      6.68 o 
   1   8  19        4.07        6.88      3.12 o 
   2   8  19        0.06        7.11      3.31 o 
   3   8  19        0.92        8.16      3.41 o 
   0   0  20       70.88       48.39     18.07 o 
   1   0  20        1.55       11.21      3.77 o 
   2   0  20       11.42       16.65      7.88 o 
   3   0  20        0.53       13.31      6.72 o 
   4   0  20        1.52        6.95      3.46 o 
   5   0  20        0.07        8.02      5.22 o 
   6   0  20       12.89       21.14     13.09 o 
   7   0  20        7.21       10.86      6.94 o 
   0   1  20        0.34       11.74      5.41 o 
   1   1  20        0.94        6.87      2.70 o 
   2   1  20       19.73       24.58      5.11 o 
   3   1  20        0.53        8.56      2.92 o 
   4   1  20        9.69       14.59      3.62 o 
   5   1  20        1.50        5.80      1.71 o 
   6   1  20       27.94       22.55      7.74 o 
   7   1  20        0.37        4.31      4.20 o 
   0   2  20        0.96       10.07      5.82 o 
   1   2  20       10.28        9.06      3.06 o 
   2   2  20        9.09       11.49      3.41 o 
   3   2  20        1.85        8.03      3.23 o 
   4   2  20        0.31        6.24      3.40 o 
   5   2  20        2.20       11.58      3.35 o 
   6   2  20       10.71       13.24      5.66 o 
   0   3  20        2.65        2.51      3.71 o 
   1   3  20        5.53       14.52      3.70 o 
   2   3  20       14.77       11.84      3.87 o 
   3   3  20       25.74       29.69      6.46 o 
   4   3  20        4.27       10.87      3.28 o 
   5   3  20        3.85        9.56      3.39 o 
   6   3  20        1.49        6.20      2.60 o 
   0   4  20       13.27       19.17      9.88 o 
   1   4  20        1.25        5.43      3.13 o 
   2   4  20        2.93       11.09      4.04 o 
   3   4  20        6.49       10.99      3.06 o 
   4   4  20        3.12        7.76      4.08 o 
   5   4  20        4.28        6.94      3.57 o 
   6   4  20        1.27       12.80      4.54 o 
   0   5  20        1.57       10.12      5.34 o 
   1   5  20       25.37       17.78      4.17 o 
   2   5  20        2.80       10.96      3.86 o 
   3   5  20        3.68        8.01      2.83 o 
   4   5  20        1.13       11.21      4.64 o 
   5   5  20        0.87        9.92      2.62 o 
   0   6  20        7.30        5.42      3.29 o 
   1   6  20        4.14        9.91      3.93 o 
   2   6  20        1.37       11.59      3.93 o 
   3   6  20        4.64        9.04      4.21 o 
   4   6  20       11.27       12.41      4.35 o 
   0   7  20        0.50        6.85      4.34 o 
   1   7  20        9.96       12.50      3.50 o 
   2   7  20        4.99       13.83      3.94 o 
   3   7  20        0.58        3.63      2.28 o 
   1   0  21        6.14        9.86      4.91 o 
   2   0  21        3.63        5.86      5.21 o 
   3   0  21        0.58        8.91      4.35 o 
   4   0  21       16.20       15.81      5.43 o 
   5   0  21       49.13       44.08      8.17 o 
   6   0  21        5.86       12.82      4.42 o 
   0   1  21        0.09        1.63      4.59 o 
   1   1  21       17.52       16.61      4.30 o 
   2   1  21        0.20        9.81      2.96 o 
   3   1  21        4.73        8.82      3.18 o 
   4   1  21        4.42        9.51      2.34 o 
   5   1  21        4.05        5.81      4.07 o 
   0   2  21        0.06       13.53      7.56 o 
   1   2  21        0.30        6.44      2.31 o 
   2   2  21        4.28       11.35      4.97 o 
   3   2  21        3.64        8.47      2.49 o 
   4   2  21        1.42       10.04      5.23 o 
   5   2  21       14.52       10.19      5.85 o 
   0   3  21        5.47       11.56      4.31 o 
   1   3  21        1.83        9.03      2.95 o 
   2   3  21        8.58        9.24      3.65 o 
   3   3  21        8.82        9.08      3.65 o 
   4   3  21       10.01        9.41      4.69 o 
   5   3  21        0.11        3.85      2.31 o 
   0   4  21        0.21       11.90      4.56 o 
   1   4  21        3.85       10.21      4.43 o 
   2   4  21        0.28        7.88      4.34 o 
   3   4  21       17.18       14.26      4.02 o 
   4   4  21        1.77       11.96      3.89 o 
   0   5  21       37.05       29.85      6.49 o 
   1   5  21        2.89        8.36      3.40 o 
   2   5  21        0.78       11.31      4.05 o 
   3   5  21       15.66       16.40      5.38 o 
   4   5  21       13.67       16.44      6.74 o 
   0   6  21       19.62       18.32      6.18 o 
   1   6  21       14.49       12.23      3.82 o 
   2   6  21        5.70       12.39      4.42 o 
   0   0  22        6.08       11.92      5.85 o 
   1   0  22        2.84        6.39      4.91 o 
   2   0  22        0.63       12.64      3.65 o 
   3   0  22        3.03       11.94      6.06 o 
   4   0  22        3.22        7.42      2.69 o 
   0   1  22        3.19        8.94      3.09 o 
   1   1  22        0.95        6.66      3.49 o 
   2   1  22        2.49       12.55      3.41 o 
   3   1  22        0.41        7.13      2.99 o 
   4   1  22       11.32       12.55      3.21 o 
   0   2  22        2.45        8.74      3.70 o 
   1   2  22        0.91        9.96      2.95 o 
   2   2  22        0.74        7.94      3.21 o 
   3   2  22        6.61       16.69      6.28 o 
   4   2  22       11.95       13.16      3.24 o 
   0   3  22        0.11        9.98      4.47 o 
   1   3  22        7.71        4.84      3.31 o 
   2   3  22       15.45       19.00      4.77 o 
   3   3  22        2.97       11.76      4.93 o 
   0   4  22        0.35       15.28      6.14 o 
   1   4  22        1.05        8.29      3.92 o 
   2   4  22        6.19       12.39      4.60 o 
   3   4  22        4.24        7.17     11.37 o 
   0   5  22        0.00        8.24      4.51 o 
   1   5  22        6.24       16.07      4.73 o 
   1   0  23        1.11        8.48      3.80 o 
   2   0  23        7.28        6.05      4.50 o 
   0   1  23       11.07       16.20      6.78 o 
   1   1  23        1.79        5.49      2.96 o 
   2   1  23       11.41       11.49      3.43 o 
   0   2  23        5.39       10.74      6.20 o 
   1   2  23        2.52        7.05      4.07 o 
                                                 
